# Supplementary material for: A population genomics analysis of the Aotearoa New Zealand endemic rewarewa tree (Knightia excelsa)
Source: NPJ Biodivers. 2024 Mar 20;3:7. doi: 10.1038/s44185-024-00038-6 (PMC11332057; doi:10.1038/s44185-024-00038-6)
Supplement: Supplementary file 1 — Supplementary Table 2 [file 44185_2024_38_MOESM1_ESM.xlsx]

## Sheet: Supplemental Table 1
Supplementary Table 3: Pairwise Fst estimates between all population pools.
	BI	BP	CR	DU	GB	GS	HH	K	LB	mb	MG	MP	MS	NP	om	OP	PB	PI	PN	PP	PU	RMim	ROka	RPar	RP	RT	Rwai	T	TR	TS	WA	WE	WN	WP
BI
BP	0.0968
CR	0.102422	0.0881668
DU	0.347882	0.278296	0.352424
GB	0.110006	0.0323799	0.0973005	0.308644
GS	0.064727	0.0812301	0.0741617	0.348938	0.0984001
HH	0.089883	0.0554255	0.0469847	0.241828	0.0718932	0.063993
K	0.350098	0.290238	0.356563	0.0879274	0.31261	0.351658	0.246542
LB	0.17661	0.0811589	0.168137	0.187883	0.108608	0.162353	0.101756	0.218435
mb	0.115397	0.0133062	0.10471	0.249182	0.0431154	0.101268	0.064074	0.265964	0.05698
MG	0.109989	0.0900926	0.0875018	0.372076	0.107279	0.087164	0.08097	0.375556	0.17333	0.109987
MP	0.107573	0.0743136	0.058803	0.350883	0.0872783	0.071287	0.051383	0.353339	0.161509	0.094004	0.058826
MS	0.092273	0.0620553	0.0452417	0.352648	0.0800557	0.057004	0.037028	0.354502	0.150379	0.082323	0.045468	0.018234
NP	0.107527	0.0150233	0.0971255	0.298838	0.0330055	0.095247	0.070999	0.310641	0.098956	0.025328	0.102635	0.085514	0.074999
om	0.117534	0.0181512	0.109347	0.297697	0.0451893	0.104671	0.076153	0.309909	0.100756	0.025775	0.11505	0.093024	0.082805	0.023111
OP	0.113778	0.0817521	0.076237	0.359165	0.0957912	0.080093	0.065125	0.362503	0.162935	0.099117	0.049849	0.041012	0.031777	0.092497	0.102627
PB	0.069798	0.0643558	0.0607535	0.347545	0.0777977	0.040185	0.056048	0.34922	0.149117	0.086092	0.074977	0.061982	0.049436	0.076063	0.086867	0.069902
PI	0.079604	0.0253297	0.0728528	0.316084	0.0400985	0.065216	0.05332	0.324086	0.108578	0.043371	0.080813	0.070133	0.056348	0.033532	0.041619	0.07496	0.052295
PN	0.040393	0.107982	0.100965	0.359613	0.123915	0.049255	0.092359	0.360563	0.187038	0.129607	0.104819	0.104743	0.090367	0.120533	0.132519	0.113916	0.066502	0.088781
PP	0.157203	0.0593467	0.148605	0.219487	0.0868784	0.144087	0.092404	0.234208	0.023497	0.040125	0.145961	0.136205	0.125746	0.077318	0.073986	0.1395	0.12877	0.084026	0.169168
PU	0.091095	0.0391723	0.0686573	0.328702	0.0484992	0.06571	0.054928	0.336677	0.120188	0.055545	0.081132	0.057356	0.047499	0.042866	0.058945	0.066503	0.050826	0.032465	0.09599	0.101589
RMim	0.102499	0.0735454	0.0597978	0.35695	0.0822492	0.072401	0.054241	0.359142	0.156537	0.087963	0.068467	0.045554	0.035006	0.081718	0.090767	0.04823	0.060727	0.06642	0.103748	0.131674	0.052936
ROka	0.10618	0.0674329	0.0615308	0.356761	0.0767244	0.07035	0.057719	0.358218	0.150963	0.083906	0.074883	0.053807	0.040102	0.076583	0.087577	0.060438	0.054411	0.058526	0.105849	0.12867	0.046417	0.037592
RPar	0.100961	0.0696531	0.0558473	0.35239	0.0838793	0.067236	0.052153	0.356236	0.156916	0.089096	0.064996	0.044381	0.029453	0.082002	0.091925	0.048127	0.054797	0.064635	0.099546	0.134583	0.049177	0.01932	0.036654
RP	0.045806	0.057032	0.0813294	0.344739	0.0681839	0.056339	0.065072	0.349084	0.13983	0.074275	0.09106	0.080041	0.067846	0.066282	0.076197	0.086549	0.053437	0.037508	0.062426	0.114018	0.058769	0.078797	0.07694	0.079455
RT	0.095588	0.0531566	0.0564916	0.330279	0.0698826	0.061068	0.050306	0.334551	0.134533	0.071606	0.068378	0.049703	0.036141	0.065762	0.076758	0.05913	0.047083	0.043751	0.096034	0.116113	0.038857	0.03436	0.029385	0.031185	0.065213
Rwai	0.097726	0.0777735	0.0714411	0.346024	0.0909061	0.072318	0.067103	0.348022	0.15857	0.098512	0.057247	0.0488	0.035075	0.089133	0.097704	0.038893	0.062797	0.064854	0.096247	0.137668	0.059766	0.054257	0.060481	0.050462	0.07444	0.05268
T	0.330174	0.263113	0.335118	0.0267711	0.291207	0.33108	0.224312	0.088085	0.165523	0.232588	0.353607	0.332087	0.33289	0.282501	0.282366	0.339939	0.32766	0.298952	0.340754	0.200523	0.30914	0.33626	0.334816	0.333366	0.325215	0.311182	0.327543
TR	0.094857	0.00634071	0.0865463	0.280675	0.0327377	0.080262	0.056585	0.290778	0.084668	0.013302	0.081885	0.072178	0.061413	0.018168	0.026559	0.075356	0.063951	0.02845	0.106078	0.063187	0.041878	0.068195	0.068232	0.070347	0.055172	0.057032	0.075577	0.264933
TS	0.099289	0.0859476	0.0378195	0.363818	0.0997073	0.069956	0.040315	0.370444	0.171568	0.104041	0.095555	0.064852	0.049819	0.096182	0.111536	0.083986	0.065428	0.073919	0.096648	0.154224	0.070461	0.066836	0.069928	0.061773	0.080554	0.061675	0.076074	0.347069	0.085553
WA	0.159646	0.0879195	0.142924	0.374145	0.102867	0.137718	0.122257	0.381216	0.164845	0.101017	0.145415	0.133053	0.121668	0.092359	0.110766	0.141336	0.121991	0.09144	0.168007	0.145653	0.100581	0.12401	0.121874	0.126726	0.119841	0.1055	0.132034	0.354485	0.090514	0.145012
WE	0.039232	0.0677595	0.0805617	0.333177	0.0873093	0.037428	0.065602	0.336331	0.145068	0.088136	0.080883	0.079947	0.064515	0.080748	0.091996	0.087824	0.047192	0.051197	0.038016	0.125044	0.066521	0.078993	0.079567	0.076013	0.032927	0.065114	0.073488	0.315373	0.066319	0.076105	0.125772
WN	0.035285	0.110829	0.118677	0.380246	0.123532	0.078506	0.10656	0.379855	0.192031	0.132447	0.124864	0.124496	0.11105	0.123288	0.134442	0.132374	0.086375	0.092771	0.058286	0.169593	0.107737	0.119656	0.123434	0.121199	0.053967	0.112659	0.114602	0.361152	0.110797	0.115134	0.170313	0.046059
WP	0.294894	0.229371	0.292145	0.0508605	0.256129	0.28969	0.174885	0.10788	0.157333	0.204174	0.311338	0.290765	0.286684	0.249093	0.247445	0.296047	0.286776	0.25666	0.303433	0.181903	0.269266	0.292412	0.29155	0.290737	0.284821	0.27152	0.289547	0.035889	0.232055	0.299163	0.320278	0.27642	0.322427
WPi	0.107543	0.0845993	0.077558	0.367169	0.100356	0.0792	0.06893	0.371744	0.16768	0.105521	0.045074	0.042064	0.03245	0.097834	0.108187	0.029453	0.071278	0.077689	0.10385	0.146777	0.068562	0.055227	0.065863	0.04938	0.086121	0.061292	0.041762	0.348165	0.07902	0.081174	0.139713	0.081995	0.124339	0.305279

## Sheet: Supplemental Table 2
Supplementary Table 4 : Summary statistic weighted medians.
Population	S	Watterson's θ	π	Tajima D
BI	254	0.0069	0.0052	-0.9388
GS	219	0.0061	0.005	-0.7073
PN	245	0.0068	0.0052	-0.8876
RP	219	0.0064	0.0051	-0.7494
WE	232	0.0065	0.0052	-0.7482
WN	242	0.0068	0.0052	-0.8826
CR	202	0.0056	0.0044	-0.7733
HH	209	0.0057	0.0046	-0.8109
MG	185	0.0052	0.0043	-0.6376
MP	181	0.0051	0.0042	-0.6007
MS	188	0.0054	0.0046	-0.6428
OP	175	0.0049	0.0041	-0.619
PB	215	0.0061	0.0048	-0.7969
RMim	190	0.0054	0.0043	-0.815
ROka	189	0.0053	0.0043	-0.7573
Rpar	188	0.0053	0.0043	-0.733
RT	197	0.0054	0.0044	-0.7292
Rwai	209	0.0057	0.0045	-0.842
TS	197	0.0057	0.0047	-0.6865
Wpi	184	0.0052	0.0043	-0.6677
BP	205	0.0057	0.0045	-0.8398
GB	190	0.0053	0.0043	-0.7691
LB	162	0.0046	0.0034	-1.0673
MB	192	0.0053	0.0042	-0.8427
NP	205	0.0057	0.0046	-0.7265
OM	191	0.0053	0.0042	-0.8042
PI	194	0.0056	0.0047	-0.6458
pp	179	0.0049	0.0037	-1.0334
PU	193	0.0055	0.0045	-0.7095
TR	196	0.0055	0.0044	-0.7429
WA	164	0.0046	0.0037	-0.8266
DU	120	0.0033	0.0018	-1.8795
K	118	0.0033	0.0016	-2.0098
T	103	0.0029	0.0017	-1.7709
WP	164	0.0046	0.0023	-1.9882

## Sheet: Supplemental Table 3
Supplementary table 5: Maximum likelihood and AIC statistics for the demographic models tested. The model considered to be the best fit is in bold. These models were then run 100x (See Supplementary material 6). DeltaL = the difference between the maximum estimated likelihood and the maximum observed likelihood. AIC = Akaike’s Information Criterion. Note: in some instances the model with the lowe…
Genetic cluster	Model	No. of parameters	Maximum estimated likelihood	deltaL	AIC
NNI	Stable	2	-3.86954e+06	623750	17819883
	Bottleneck	6	-3.35593e+06	110144	1.54546e+07
	Expansion	4	-3.86897e+06	623179	1.78173e+07
	Contraction	4	-3.35931e+06	113524	1.54702e+07
NIWS	Stable	2	-3.41323e+06	433820	15718501
	Bottleneck	6	-3.06888e+06	89660	1.41336e+07
	Expansion	4	-3412504	433096	1.57152e+07
	Contraction	4	-3411323	431915	1.57097e+07
NIE	Stable	2	-3.46819e+06	482936	1.59716e+07
	Bottleneck	6	-3.09682e+06	110843	1.42581e+07
	Expansion	4	-3467786	482527	1.59698e+07
	Contraction	4	-3459717	474458	1.59326e+07
SI	Stable	2	-1.60391e+06	98032.8	7.38628e+06
	Bottleneck	6	-1.59448e+06	88605	7342872
	Expansion	4	-1603599	97722.4	7.38485e+06
	Contraction	4	-1550831	44955	7.14185e+06
Multi models		No. of parameters	Maximum estimated likelihood	deltaL	AIC
Divergence followed by isolation		5	-8.12281e+06	3.5571e+06	3.74069e+07
Divergence with continuous gene flow		7	-1.03546e+07	5.78886e+06	4.76846e+07
Divergence with ancestral gene flow		8	-8.41123e+06	3.84552e+06	3.87352e+07
Divergence with recent gene flow		8	-9.33838e+06	4.77267e+06	4.30048e+07

## Sheet: Supplemental table 4
Supplementary Table 6 : Summary statistics of 100x runs for best demographic models (as determined by AIC). Ne = effective population size, Anc = ancestral population, Cur = current population, TDIV = time of divergence, TEXP = time of expansion, TCON = time of contraction, TBOT = time of bottleneck, TENDBOT = time of end of bottleneck, MaxEstLhood = maximum estimated likelihood, MaxObsLhood = ma…
Individual models	Stats	Mutation rate	Ne Cur	Ne Anc	TCON	MaxEstLhood	MaxObsLhood	deltaL	AIC
NNI: Contraction model	Min	9.35242e-07	22638	369510	10488	-3857878	-3245787	610871	17760573
	Max	1.13475e-05	1174617	2134566	111830	-3856658	-3245787	612092	17766195
	Mean	5.14059e-06	499246	1084014	46570	-3857394	-3245787	611608	17763965
	SD	2.10751e-06	272241	366245	21840	243	0	243	1121
	Best run	6.26e-06	825598	1307071	74060	-3856658	-3245787	610871	17760575
NIWS: Contraction model	Min	4.18605e-07	99076	410530	8880	-3412551	-2979408	431915	15709730
	Max	9.4067e-06	1283809	1819795	93483	-3411323	-2979408	433143	15715386
	Mean	4.78945e-06	524428	1084990	48297	-3412149	-2979408	432740	15713533
	SD	1.9849e-06	278205	317665	21884	256	0	256	1181
	Best run	7.1842e-06	591815	876794	51302	-3411323	-2979408	431915	15709732
NIE: Contraction model	Min	3.65074e-07	25740	499122	8871	-3460900	-2985259	474458	15932592
	Max	1.14127e-05	1077377	1937350	96050	-3459717	-2985259	475641	15938041
	Mean	5.18581e-06	559073	1153973	51539	-3460378	-2985259	475119	15935636
	SD	2.11181e-06	249762	325684	20923	282	0	282	1299
	Best run	4.14558e-06	611455	963786	73965	-3459717	-2985259	474458	15932594
Gene pool: model	Stats	MUTRATE	NCUR	NANC	NBOT	TBOT	TENDBOT	MaxEstLhood	MaxObsLhood	deltaL	AIC
SI: Bottleneck model	Min	3.87274e-07	65454	365372	4623	2173	22312	-1594832	-1505876	88605	7342870
	Max	1.0044e-05	1008591	2152964	1302776	125120	182680	-1594481	-1505876	88955.5	7344484
	Mean	4.92105e-06	489186	1103134	515356	47949	107722	-1594670	-1505876	88793.5	7343738
	SD	2.22232e-06	224128	315234	267192	27553	28703	72	0	71.7633	330.482
	Best run	2.31e-06	874045	707525	173723	58034	137986	-1594481	-1505876	88605	7342872
Multi model	Stats	MUTRATE	NPOP1	NPOP2	NANC	TDIV	MaxEstLhood	MaxObsLhood	deltaL	AIC
Divergence with no migration	Min	8.97507e-09	73110	103146	68470	7646	-8159638	-4565712	3557100	37406941
	Max	9.74947e-08	995106	1201375	875144	51455	-8122812	-4565712	3593926	37576531
	Mean	5.24083e-08	511195	514577	461493	27955	-8145973	-4565712	3580261	37513601
	SD	2.12892e-08	199637	225146	207380	9784	6524	0	6524	30045
	Best run	9.36691e-08	267321	632252	283845	22748	-8122812	-4565712	3557100	37406943

## Sheet: Supplemental table 5
Supplementray Table 7: The table shows the results of the gene environment association study of rewarewa, highlighting all the SNPs identified in the genome
and their associations with various variables. LFMM= Latent Factor Mixed Models. RDA=Redundancy Analysis
CHROM	scafold	Genomic region	Locus	REF	ALT	Variable	Position in genome structure	Genes	LFMM_qvalue	LFMM_qvalue_-log10	RDA_loadings
rewa_flye_rx4_med_srx1_Salsa_aln	14g1	11451672	1	A	G	MeanDiurnalRange	Intron	g232	0.074199	1.1296	0.865187
rewa_flye_rx4_med_srx1_Salsa_aln	14g1	21153236	1	A	G	PrecipitationSeasonality	Intron	g673	0.051827	1.28545	0.756582
rewa_flye_rx4_med_srx1_Salsa_aln	14g1	21153297	1	G	A	PrecipitationSeasonality	Intron	g673	0.037503	1.42594	0.767228
rewa_flye_rx4_med_srx1_Salsa_aln	14g1	22551904	1	T	C	AnnualMeanTemp	not in any gene	n/a	0.037487	1.42612	0.672699
rewa_flye_rx4_med_srx1_Salsa_aln	14g1	22746047	1	A	G	Isothermality	not in any gene	n/a	0.063798	1.1952	0.664529
rewa_flye_rx4_med_srx1_Salsa_aln	14g1	22747088	1	G	A	Isothermality	not in any gene	n/a	0.025998	1.58506	0.566268
rewa_flye_rx4_med_srx1_Salsa_aln	14g1	22747996	1	G	A	Isothermality	not in any gene	n/a	0.036721	1.43508	0.533796
rewa_flye_rx4_med_srx1_Salsa_aln	14g1	22748055	1	G	A	Isothermality	not in any gene	n/a	0.055996	1.25185	0.525929
rewa_flye_rx4_med_srx1_Salsa_aln	14g1	25371311	1	C	T	MeanDiurnalRange	Intron	g926	0.039784	1.40029	0.874432
rewa_flye_rx4_med_srx1_Salsa_aln	14g1	25374926	1	T	C	MeanDiurnalRange	Exon	g926	0.090168	1.04495	0.82162
rewa_flye_rx4_med_srx1_Salsa_aln	14g1	25375171	1	A	G	MeanDiurnalRange	Exon	g926	0.0829	1.08144	0.725997
rewa_flye_rx4_med_srx1_Salsa_aln	14g1	36126264	1	A	G	MeanDiurnalRange	Intron	g1714	0.054474	1.26381	0.570094
rewa_flye_rx4_med_srx1_Salsa_aln	14g1	36126372	1	A	G	MeanDiurnalRange	Intron	g1714	0.013011	1.88569	0.589946
rewa_flye_rx4_med_srx1_Salsa_aln	14g1	36126392	1	C	T	MeanDiurnalRange	Intron	g1714	0.010594	1.97496	0.59232
rewa_flye_rx4_med_srx1_Salsa_aln	14g1	36132329	1	G	C	MeanDiurnalRange	Intron	g1714	0.020286	1.69281	0.61157
rewa_flye_rx4_med_srx1_Salsa_aln	14g1	36132785	1	T	C	MeanDiurnalRange	Intron	g1714	0.050398	1.29759	0.697769
rewa_flye_rx4_med_srx1_Salsa_aln	14g1	36136084	1	T	C	MeanDiurnalRange	Intron	g1714	0.06262	1.20329	0.760744
rewa_flye_rx4_med_srx1_Salsa_aln	14g1	36143155	1	A	T	MeanDiurnalRange	Intron	g1715	0.0503	1.29844	0.626954
rewa_flye_rx4_med_srx1_Salsa_aln	14g1	36143163	1	C	A	MeanDiurnalRange	Intron	g1715	0.032025	1.49451	0.707715
rewa_flye_rx4_med_srx1_Salsa_aln	14g1	36143224	1	G	T	MeanDiurnalRange	Intron	g1715	0.069262	1.15951	0.717909
rewa_flye_rx4_med_srx1_Salsa_aln	14g1	36144684	1	C	T	MeanDiurnalRange	Intron	g1715	0.061543	1.21082	0.714284
rewa_flye_rx4_med_srx1_Salsa_aln	14g1	36148783	1	A	G	MeanDiurnalRange	Intron	g1715	0.054584	1.26293	0.709286
rewa_flye_rx4_med_srx1_Salsa_aln	14g1	36158572	1	T	C	MeanDiurnalRange	Intron	g1715	0.021468	1.66821	0.615294
rewa_flye_rx4_med_srx1_Salsa_aln	14g1	36160803	1	C	T	MeanDiurnalRange	Intron	g1715	0.015392	1.81272	0.620654
rewa_flye_rx4_med_srx1_Salsa_aln	14g1	36160840	1	A	G	MeanDiurnalRange	Intron	g1715	0.097479	1.01109	0.622887
rewa_flye_rx4_med_srx1_Salsa_aln	14g1	36160858	1	A	T	MeanDiurnalRange	Intron	g1715	0.09477	1.02333	0.482197
rewa_flye_rx4_med_srx1_Salsa_aln	14g1	36168297	1	A	C	MeanDiurnalRange	Intron	g1715	0.005538	2.25666	0.747405
rewa_flye_rx4_med_srx1_Salsa_aln	14g1	36191453	1	A	G	MeanDiurnalRange	Intron	g1715	0.088275	1.05416	0.615764
rewa_flye_rx4_med_srx1_Salsa_aln	14g1	36195902	1	A	G	MeanDiurnalRange	Intron	g1715	0.07344	1.13407	0.660048
rewa_flye_rx4_med_srx1_Salsa_aln	14g1	36196795	1	A	C	MeanDiurnalRange	Intron	g1715	0.047302	1.32512	0.642918
rewa_flye_rx4_med_srx1_Salsa_aln	14g1	36196838	1	T	C	MeanDiurnalRange	Intron	g1715	0.01962	1.7073	0.725192
rewa_flye_rx4_med_srx1_Salsa_aln	14g1	58073394	2	T	C	PrecipitationSeasonality	Intron	g5001	0.029016	1.53737	0.767472
rewa_flye_rx4_med_srx1_Salsa_aln	14g1	58098246	2	A	G	PrecipitationSeasonality	not in any gene	n/a	0.079015	1.10229	0.716557
rewa_flye_rx4_med_srx1_Salsa_aln	14g1	67639066	1	G	C	AnnualPrecipitation	not in any gene	n/a	0.053932	1.26815	0.690099
rewa_flye_rx4_med_srx1_Salsa_aln	14g1	82786124	1	G	A	MeanDiurnalRange	not in any gene	n/a	0.09713	1.01265	0.690698
rewa_flye_rx4_med_srx1_Salsa_aln	14g1	########	3	A	G	PrecipitationSeasonality	Intron	g3853	0.087263	1.05917	0.721683
rewa_flye_rx4_med_srx1_Salsa_aln	14g1	84663636	2	A	G	Isothermality	not in any gene	n/a	0.051334	1.2896	0.830185
rewa_flye_rx4_med_srx1_Salsa_aln	14g1	90003595	1	G	A	MeanDiurnalRange	not in any gene	n/a	0.078289	1.1063	0.751046
rewa_flye_rx4_med_srx1_Salsa_aln	14g1	92089400	1	A	G	MeanDiurnalRange	not in any gene	n/a	0.028476	1.54552	0.758985
rewa_flye_rx4_med_srx1_Salsa_aln	14g1	92089406	1	C	A	MeanDiurnalRange	not in any gene	n/a	0.0555	1.25571	0.793891
rewa_flye_rx4_med_srx1_Salsa_aln	14g1	97483778	1	G	C	MeanDiurnalRange	not in any gene	n/a	0.020214	1.69435	0.6403
rewa_flye_rx4_med_srx1_Salsa_aln	14g1	########	4	C	T	PrecipitationSeasonality	not in any gene	n/a	0.074223	1.12946	0.735845
rewa_flye_rx4_med_srx1_Salsa_aln	14g1	107000000	4	G	T	PrecipitationSeasonality	Intron	g5001	0.087386	1.05856	0.729425
rewa_flye_rx4_med_srx1_Salsa_aln	14g1	111000000	2	A	G	MeanDiurnalRange	Intron	g5198	0.031733	1.49849	0.679501
rewa_flye_rx4_med_srx1_Salsa_aln	14g1	112000000	2	T	G	MeanDiurnalRange	not in any gene	n/a	0.065153	1.18606	0.666094
rewa_flye_rx4_med_srx1_Salsa_aln	14g1	130000000	2	C	T	MeanDiurnalRange	not in any gene	n/a	0.05934	1.22666	0.740062
rewa_flye_rx4_med_srx1_Salsa_aln	14g1	130000000	2	T	A	MeanDiurnalRange	Intron	g5962	0.020954	1.67873	0.774829
rewa_flye_rx4_med_srx1_Salsa_aln	14g1	130000000	2	T	C	MeanDiurnalRange	Intron	n/a	0.033239	1.47835	0.758089
rewa_flye_rx4_med_srx1_Salsa_aln	14g1	130000000	2	T	G	MeanDiurnalRange	Intron	n/a	0.066508	1.17712	0.752568
rewa_flye_rx4_med_srx1_Salsa_aln	14g1	153000000	3	T	C	MeanDiurnalRange	Intron	g5963	0.035965	1.44412	0.749774
rewa_flye_rx4_med_srx1_Salsa_aln	14g1	153000000	3	A	G	MeanDiurnalRange	Intron	g6714	0.095602	1.01953	0.748159
rewa_flye_rx4_med_srx1_Salsa_aln	14g10	6372357	12	A	G	Isothermality	Intron	g7337	0.042017	1.37658	0.745887
rewa_flye_rx4_med_srx1_Salsa_aln	14g11	3628793	26	G	A	MeanDiurnalRange	Promoter (443bp upstream)	g8337	0.032941	1.48226	0.747224
rewa_flye_rx4_med_srx1_Salsa_aln	14g11	3628799	26	T	C	MeanDiurnalRange	Promoter (443bp upstream)	g8337	0.088139	1.05483	0.729401
rewa_flye_rx4_med_srx1_Salsa_aln	14g11	3752529	26	A	G	MeanDiurnalRange	Intron	g8343	0.097786	1.00972	0.726844
rewa_flye_rx4_med_srx1_Salsa_aln	14g11	3752597	26	C	T	MeanDiurnalRange	Intron	g8343	0.079367	1.10036	0.739588
rewa_flye_rx4_med_srx1_Salsa_aln	14g11	3752631	26	T	A	MeanDiurnalRange	Intron	g8343	0.072144	1.1418	0.740998
rewa_flye_rx4_med_srx1_Salsa_aln	14g11	3753472	26	C	T	MeanDiurnalRange	Intron	g8343	0.08203	1.08603	0.716669
rewa_flye_rx4_med_srx1_Salsa_aln	14g11	########	27	T	G	MeanDiurnalRange	not in any gene	n/a	0.029021	1.53729	0.734523
rewa_flye_rx4_med_srx1_Salsa_aln	14g11	########	28	C	T	MeanDiurnalRange	not in any gene	n/a	0.088139	1.05483	0.810957
rewa_flye_rx4_med_srx1_Salsa_aln	14g11	########	28	A	G	MeanDiurnalRange	Intron	g9275	0.046706	1.33063	0.735722
rewa_flye_rx4_med_srx1_Salsa_aln	14g11	########	28	A	G	MeanDiurnalRange	Intron	g9275	0.047575	1.32262	0.732593
rewa_flye_rx4_med_srx1_Salsa_aln	14g11	########	28	T	C	MeanDiurnalRange	Intron	g9275	0.083829	1.07661	0.742924
rewa_flye_rx4_med_srx1_Salsa_aln	14g11	########	28	A	G	MeanDiurnalRange	Intron	g9275	0.083022	1.08081	0.730298
rewa_flye_rx4_med_srx1_Salsa_aln	14g11	########	28	A	G	MeanDiurnalRange	Intron	g9275	0.074223	1.12946	0.723252
rewa_flye_rx4_med_srx1_Salsa_aln	14g11	########	28	T	C	MeanDiurnalRange	Intron	g9275	0.056882	1.24502	0.699969
rewa_flye_rx4_med_srx1_Salsa_aln	14g11	########	28	T	C	MeanDiurnalRange	not in any gene	n/a	0.073902	1.13135	0.70004
rewa_flye_rx4_med_srx1_Salsa_aln	14g12	1709228	29	C	T	MeanDiurnalRange	not in any gene	n/a	0.041036	1.38684	0.771
rewa_flye_rx4_med_srx1_Salsa_aln	14g12	2452236	29	C	T	MeanDiurnalRange	not in any gene	n/a	0.086543	1.06277	0.778659
rewa_flye_rx4_med_srx1_Salsa_aln	14g12	2452247	29	T	C	MeanDiurnalRange	not in any gene	n/a	0.084469	1.0733	0.77589
rewa_flye_rx4_med_srx1_Salsa_aln	14g12	2457127	29	G	A	MeanDiurnalRange	not in any gene	n/a	0.02316	1.63526	0.810612
rewa_flye_rx4_med_srx1_Salsa_aln	14g12	2457137	29	G	A	MeanDiurnalRange	not in any gene	n/a	0.034294	1.46478	0.797011
rewa_flye_rx4_med_srx1_Salsa_aln	14g12	########	3	T	C	AnnualMeanTemp	Intron	g10072	0.058668	1.2316	0.714666
rewa_flye_rx4_med_srx1_Salsa_aln	14g12	10203124	3	C	T	AnnualMeanTemp	Intron	g10072	0.079367	1.10036	0.654134
rewa_flye_rx4_med_srx1_Salsa_aln	14g12	14629054	13	A	C	Isothermality	Intron	g10239	0.061617	1.2103	0.692506
rewa_flye_rx4_med_srx1_Salsa_aln	14g12	########	8	C	T	PrecipitationSeasonality	not in any gene	n/a	0.005583	2.25316	0.826208
rewa_flye_rx4_med_srx1_Salsa_aln	14g12	########	8	G	A	PrecipitationSeasonality	Intron	g10474	0.015911	1.7983	0.813152
rewa_flye_rx4_med_srx1_Salsa_aln	14g12	########	8	T	G	PrecipitationSeasonality	not in any gene	n/a	0.030951	1.50932	0.780132
rewa_flye_rx4_med_srx1_Salsa_aln	14g12	########	8	A	G	PrecipitationSeasonality	Exon	g10475	0.098294	1.00747	0.743355
rewa_flye_rx4_med_srx1_Salsa_aln	14g2	8732113	3	G	A	Isothermality	Exon	g19730	0.062115	1.2068	0.765255
rewa_flye_rx4_med_srx1_Salsa_aln	14g2	8733469	3	A	G	Isothermality	Intron	g19730	0.047575	1.32262	0.750373
rewa_flye_rx4_med_srx1_Salsa_aln	14g2	8738533	3	A	G	Isothermality	Intron	g19730	0.040986	1.38736	0.769418
rewa_flye_rx4_med_srx1_Salsa_aln	14g2	8738560	3	A	T	Isothermality	Intron	g19730	0.016742	1.77618	0.798052
rewa_flye_rx4_med_srx1_Salsa_aln	14g2	########	4	G	C	MeanDiurnalRange	not in any gene	n/a	0.032322	1.4905	0.684546
rewa_flye_rx4_med_srx1_Salsa_aln	14g2	27656660	4	C	A	Isothermality	Intron	g20727	0.015911	1.7983	0.794689
rewa_flye_rx4_med_srx1_Salsa_aln	14g2	27656664	4	G	A	Isothermality	Intron	g20727	0.029365	1.53217	0.777136
rewa_flye_rx4_med_srx1_Salsa_aln	14g2	########	5	A	G	MeanDiurnalRange	not in any gene	n/a	0.029849	1.52507	0.677521
rewa_flye_rx4_med_srx1_Salsa_aln	14g2	########	5	A	G	PrecipitationSeasonality	not in any gene	n/a	0.090627	1.04274	0.692481
rewa_flye_rx4_med_srx1_Salsa_aln	14g2	97353414	5	C	T	Isothermality	Promoter (31 bp upstream)	g22449	0.004836	2.31548	0.750078
rewa_flye_rx4_med_srx1_Salsa_aln	14g2	########	6	C	A	Isothermality	Intron	g23319	0.077961	1.10813	0.675098
rewa_flye_rx4_med_srx1_Salsa_aln	14g2	########	6	A	C	MeanDiurnalRange		g23351	0.07537	1.1228	0.66123
rewa_flye_rx4_med_srx1_Salsa_aln	14g2	########	6	G	A	MeanDiurnalRange	Intron	g23351	0.036972	1.43213	0.67429
rewa_flye_rx4_med_srx1_Salsa_aln	14g2	########	6	T	C	MeanDiurnalRange	Intron	g23351	0.028911	1.53894	0.786442
rewa_flye_rx4_med_srx1_Salsa_aln	14g2	########	6	T	A	MeanDiurnalRange	Intron	g23351	0.088139	1.05483	0.801223
rewa_flye_rx4_med_srx1_Salsa_aln	14g2	########	6	A	G	MeanDiurnalRange	Intron	g23351	0.007251	2.1396	0.808915
rewa_flye_rx4_med_srx1_Salsa_aln	14g2	112000000	6	T	C	MeanDiurnalRange	Intron	g23351	0.016098	1.79323	0.81258
rewa_flye_rx4_med_srx1_Salsa_aln	14g2	112000000	6	A	T	MeanDiurnalRange	Intron	g23351	0.016098	1.79323	0.81224
rewa_flye_rx4_med_srx1_Salsa_aln	14g2	########	6	T	C	MeanDiurnalRange	Intron	g23351	0.08107	1.09114	0.785257
rewa_flye_rx4_med_srx1_Salsa_aln	14g2	########	6	T	C	MeanDiurnalRange	Intron	g23351	0.044138	1.35519	0.800025
rewa_flye_rx4_med_srx1_Salsa_aln	14g2	########	6	A	G	MeanDiurnalRange	Intron	g23351	0.007006	2.1545	0.833416
rewa_flye_rx4_med_srx1_Salsa_aln	14g2	########	6	A	G	MeanDiurnalRange	Intron	g23351	0.011681	1.93254	0.818706
rewa_flye_rx4_med_srx1_Salsa_aln	14g2	########	6	T	G	MeanDiurnalRange	Intron	g23351	0.032322	1.4905	0.825694
rewa_flye_rx4_med_srx1_Salsa_aln	14g2	########	6	T	A	MeanDiurnalRange	Intron	g23512	0.072504	1.13964	0.794596
rewa_flye_rx4_med_srx1_Salsa_aln	14g2	########	6	A	G	MeanDiurnalRange	Intron	g23512	0.08203	1.08603	0.762086
rewa_flye_rx4_med_srx1_Salsa_aln	14g2	########	6	G	A	MeanDiurnalRange	Intron	g23512	0.094687	1.02371	0.756658
rewa_flye_rx4_med_srx1_Salsa_aln	14g2	########	6	T	C	MeanDiurnalRange	Intron	g23519	0.090491	1.04339	0.800529
rewa_flye_rx4_med_srx1_Salsa_aln	14g2	########	6	C	T	MeanDiurnalRange	not in any gene	n/a	0.08107	1.09114	0.801413
rewa_flye_rx4_med_srx1_Salsa_aln	14g2	########	6	G	T	MeanDiurnalRange	Intron	g23581	0.058368	1.23383	0.778685
rewa_flye_rx4_med_srx1_Salsa_aln	14g2	########	6	A	G	MeanDiurnalRange	Intron	g23581	0.049535	1.30509	0.761496
rewa_flye_rx4_med_srx1_Salsa_aln	14g2	########	6	A	T	MeanDiurnalRange	not in any gene	n/a	0.070794	1.15	0.561226
rewa_flye_rx4_med_srx1_Salsa_aln	14g2	########	6	A	G	MeanDiurnalRange	not in any gene	n/a	0.076703	1.11519	0.659971
rewa_flye_rx4_med_srx1_Salsa_aln	14g3	2980327	7	G	A	MeanDiurnalRange	not in any gene	n/a	0.066037	1.18021	0.819422
rewa_flye_rx4_med_srx1_Salsa_aln	14g3	########	7	T	C	MeanDiurnalRange	Intron	g24549	0.049535	1.30509	0.756166
rewa_flye_rx4_med_srx1_Salsa_aln	14g3	########	7	G	A	MeanDiurnalRange	not in any gene	n/a	0.071935	1.14306	0.771708
rewa_flye_rx4_med_srx1_Salsa_aln	14g3	########	7	G	A	MeanDiurnalRange	Intron	g25104	0.066417	1.17772	0.774128
rewa_flye_rx4_med_srx1_Salsa_aln	14g3	########	8	G	A	MeanDiurnalRange	Promoter (407 bp Upstream)	g25579	0.069151	1.1602	0.756247
rewa_flye_rx4_med_srx1_Salsa_aln	14g3	########	8	G	C	MeanDiurnalRange	Promoter	g25579	0.08107	1.09114	0.762809
rewa_flye_rx4_med_srx1_Salsa_aln	14g3	########	8	G	A	MeanDiurnalRange	Promoter	g25579	0.086359	1.06369	0.75124
rewa_flye_rx4_med_srx1_Salsa_aln	14g3	########	6	A	T	PrecipitationSeasonality	not in any gene	n/a	0.073147	1.13581	0.542898
rewa_flye_rx4_med_srx1_Salsa_aln	14g3	########	6	G	A	PrecipitationSeasonality	not in any gene	n/a	0.072618	1.13895	0.498564
rewa_flye_rx4_med_srx1_Salsa_aln	14g4	2298625	9	C	G	MeanDiurnalRange	Intron	g26536	0.088139	1.05483	0.639238
rewa_flye_rx4_med_srx1_Salsa_aln	14g4	3424808	9	G	A	MeanDiurnalRange	not in any gene	n/a	0.08107	1.09114	0.699719
rewa_flye_rx4_med_srx1_Salsa_aln	14g4	3426389	9	G	C	MeanDiurnalRange	not in any gene	n/a	0.052793	1.27742	0.727591
rewa_flye_rx4_med_srx1_Salsa_aln	14g4	########	10	A	G	MeanDiurnalRange	not in any gene	n/a	0.077456	1.11095	0.670821
rewa_flye_rx4_med_srx1_Salsa_aln	14g4	########	10	C	T	MeanDiurnalRange	not in any gene	n/a	0.08203	1.08603	0.674573
rewa_flye_rx4_med_srx1_Salsa_aln	14g4	########	10	A	G	MeanDiurnalRange	not in any gene	n/a	0.082919	1.08135	0.671452
rewa_flye_rx4_med_srx1_Salsa_aln	14g4	########	10	G	C	MeanDiurnalRange	not in any gene	n/a	0.095364	1.02062	0.685026
rewa_flye_rx4_med_srx1_Salsa_aln	14g4	########	10	A	G	MeanDiurnalRange	not in any gene	n/a	0.085686	1.06709	0.698207
rewa_flye_rx4_med_srx1_Salsa_aln	14g4	########	10	T	C	MeanDiurnalRange	not in any gene	n/a	0.066439	1.17758	0.682891
rewa_flye_rx4_med_srx1_Salsa_aln	14g4	########	10	T	C	MeanDiurnalRange	not in any gene	n/a	0.032941	1.48226	0.707658
rewa_flye_rx4_med_srx1_Salsa_aln	14g4	########	10	G	A	MeanDiurnalRange	not in any gene	n/a	0.031221	1.50556	0.762647
rewa_flye_rx4_med_srx1_Salsa_aln	14g4	########	10	A	G	MeanDiurnalRange	not in any gene	n/a	0.036964	1.43223	0.777337
rewa_flye_rx4_med_srx1_Salsa_aln	14g4	########	10	C	T	MeanDiurnalRange	not in any gene	n/a	0.036885	1.43315	0.770361
rewa_flye_rx4_med_srx1_Salsa_aln	14g4	########	10	C	T	MeanDiurnalRange	not in any gene	n/a	0.036972	1.43213	0.767482
rewa_flye_rx4_med_srx1_Salsa_aln	14g4	########	10	T	C	MeanDiurnalRange	not in any gene	n/a	0.082315	1.08452	0.760374
rewa_flye_rx4_med_srx1_Salsa_aln	14g4	########	10	T	C	MeanDiurnalRange	not in any gene	n/a	0.044576	1.3509	0.784226
rewa_flye_rx4_med_srx1_Salsa_aln	14g4	########	11	C	G	MeanDiurnalRange	Promoter (150 bp Upstream)	g28799	0.049973	1.30126	0.826433
rewa_flye_rx4_med_srx1_Salsa_aln	14g4	########	11	T	G	MeanDiurnalRange	Intron	g28801	0.050324	1.29822	0.784956
rewa_flye_rx4_med_srx1_Salsa_aln	14g4	########	11	A	G	MeanDiurnalRange	Intron	g28801	0.04001	1.39783	0.782149
rewa_flye_rx4_med_srx1_Salsa_aln	14g4	########	7	C	A	PrecipitationSeasonality	Intron	g29008	0.024017	1.61947	0.628063
rewa_flye_rx4_med_srx1_Salsa_aln	14g4	########	12	C	T	MeanDiurnalRange	not in any gene	n/a	0.094687	1.02371	0.59639
rewa_flye_rx4_med_srx1_Salsa_aln	14g4	########	12	T	C	MeanDiurnalRange	Intron	g29343	0.020019	1.69856	0.764123
rewa_flye_rx4_med_srx1_Salsa_aln	14g4	########	7	C	T	PrecipitationSeasonality	not in any gene	n/a	0.014796	1.82986	0.674266
rewa_flye_rx4_med_srx1_Salsa_aln	14g4	90895003	7	A	G	Isothermality	not in any gene	n/a	0.088139	1.05483	0.482252
rewa_flye_rx4_med_srx1_Salsa_aln	14g4	########	13	A	G	MeanDiurnalRange	Intron	g30320	0.090438	1.04365	0.807227
rewa_flye_rx4_med_srx1_Salsa_aln	14g5	9961911	8	T	C	Isothermality	not in any gene	n/a	0.07498	1.12506	0.639551
rewa_flye_rx4_med_srx1_Salsa_aln	14g5	########	1	G	A	SoilSize	not in any gene	n/a	0.085686	1.06709	0.715002
rewa_flye_rx4_med_srx1_Salsa_aln	14g5	########	1	G	C	SoilSize	not in any gene	n/a	0.08998	1.04585	0.761783
rewa_flye_rx4_med_srx1_Salsa_aln	14g5	########	1	C	T	SoilSize	not in any gene	n/a	0.094968	1.02242	0.745321
rewa_flye_rx4_med_srx1_Salsa_aln	14g5	########	14	A	G	MeanDiurnalRange	Intron	g32594	0.036972	1.43213	0.650322
rewa_flye_rx4_med_srx1_Salsa_aln	14g5	########	1	T	A	SoilPH	not in any gene	n/a	0.071737	1.14426	0.713835
rewa_flye_rx4_med_srx1_Salsa_aln	14g5	########	15	T	C	MeanDiurnalRange	not in any gene	n/a	0.033953	1.46912	0.663723
rewa_flye_rx4_med_srx1_Salsa_aln	14g5	########	15	A	G	MeanDiurnalRange	not in any gene	n/a	0.005583	2.25316	0.760787
rewa_flye_rx4_med_srx1_Salsa_aln	14g5	########	15	T	C	MeanDiurnalRange	not in any gene	n/a	0.06054	1.21796	0.790453
rewa_flye_rx4_med_srx1_Salsa_aln	14g5	########	15	A	G	MeanDiurnalRange	not in any gene	n/a	0.057949	1.23695	0.785549
rewa_flye_rx4_med_srx1_Salsa_aln	14g5	########	16	A	T	MeanDiurnalRange	not in any gene	n/a	0.089445	1.04845	0.498057
rewa_flye_rx4_med_srx1_Salsa_aln	14g5	########	16	G	C	MeanDiurnalRange	not in any gene	n/a	0.027235	1.56488	0.750854
rewa_flye_rx4_med_srx1_Salsa_aln	14g5	########	16	G	T	MeanDiurnalRange	not in any gene	n/a	0.034579	1.46119	0.775824
rewa_flye_rx4_med_srx1_Salsa_aln	14g6	3908796	17	G	C	MeanDiurnalRange	not in any gene	n/a	0.088139	1.05483	0.80306
rewa_flye_rx4_med_srx1_Salsa_aln	14g6	6694002	9	C	T	Isothermality	not in any gene	n/a	0.09592	1.01809	0.729348
rewa_flye_rx4_med_srx1_Salsa_aln	14g6	6710205	9	T	C	Isothermality	Intron	g34654	0.083526	1.07818	0.733523
rewa_flye_rx4_med_srx1_Salsa_aln	14g6	6712619	9	G	A	Isothermality	Intron	g34654	0.074222	1.12947	0.738008
rewa_flye_rx4_med_srx1_Salsa_aln	14g6	6728947	9	G	C	Isothermality	Intron	g34654	0.086863	1.06117	0.731497
rewa_flye_rx4_med_srx1_Salsa_aln	14g6	########	18	C	T	MeanDiurnalRange	not in any gene	n/a	0.079891	1.0975	0.785479
rewa_flye_rx4_med_srx1_Salsa_aln	14g6	########	18	A	G	MeanDiurnalRange	not in any gene	n/a	0.040297	1.39473	0.77409
rewa_flye_rx4_med_srx1_Salsa_aln	14g6	########	18	A	T	MeanDiurnalRange	not in any gene	n/a	0.039678	1.40145	0.649885
rewa_flye_rx4_med_srx1_Salsa_aln	14g6	########	18	C	T	MeanDiurnalRange	not in any gene	n/a	0.085686	1.06709	0.768567
rewa_flye_rx4_med_srx1_Salsa_aln	14g6	########	18	G	T	MeanDiurnalRange	Exon	g35014	0.07306	1.13632	0.700502
rewa_flye_rx4_med_srx1_Salsa_aln	14g6	########	1	T	A	Altitude	not in any gene	n/a	0.05704	1.24382	0.735798
rewa_flye_rx4_med_srx1_Salsa_aln	14g6	########	1	T	A	Altitude	Intron	g35766	0.046557	1.33201	0.762334
rewa_flye_rx4_med_srx1_Salsa_aln	14g6	########	2	C	T	Altitude	not in any gene	n/a	0.099745	1.00111	0.73073
rewa_flye_rx4_med_srx1_Salsa_aln	14g7	1752173	19	C	T	MeanDiurnalRange	Intron	g37410	0.053648	1.27045	0.70173
rewa_flye_rx4_med_srx1_Salsa_aln	14g7	1753064	19	T	A	MeanDiurnalRange	Intron	g37410	0.049201	1.30803	0.724127
rewa_flye_rx4_med_srx1_Salsa_aln	14g7	1753098	19	T	C	MeanDiurnalRange	Intron	g37410	0.099828	1.00075	0.685449
rewa_flye_rx4_med_srx1_Salsa_aln	14g7	1764769	19	G	T	MeanDiurnalRange	not in any gene	n/a	0.082919	1.08135	0.682493
rewa_flye_rx4_med_srx1_Salsa_aln	14g7	1764788	19	A	G	MeanDiurnalRange	not in any gene	n/a	0.073378	1.13444	0.679281
rewa_flye_rx4_med_srx1_Salsa_aln	14g7	1764795	19	G	T	MeanDiurnalRange	not in any gene	n/a	0.087263	1.05917	0.680724
rewa_flye_rx4_med_srx1_Salsa_aln	14g7	1764892	19	C	T	MeanDiurnalRange	not in any gene	n/a	0.062737	1.20248	0.768413
rewa_flye_rx4_med_srx1_Salsa_aln	14g7	1764926	19	T	C	MeanDiurnalRange	not in any gene	n/a	0.081734	1.0876	0.729803
rewa_flye_rx4_med_srx1_Salsa_aln	14g7	3625951	19	C	T	MeanDiurnalRange	Intron	g37486	0.072144	1.1418	0.744858
rewa_flye_rx4_med_srx1_Salsa_aln	14g7	3626145	19	T	G	MeanDiurnalRange	Intron	g37486	0.091487	1.03864	0.728566
rewa_flye_rx4_med_srx1_Salsa_aln	14g7	4976941	19	T	G	MeanDiurnalRange	not in any gene	n/a	0.060206	1.22036	0.737354
rewa_flye_rx4_med_srx1_Salsa_aln	14g7	########	19	T	C	MeanDiurnalRange	not in any gene	n/a	0.068968	1.16135	0.724363
rewa_flye_rx4_med_srx1_Salsa_aln	14g7	########	20	T	C	MeanDiurnalRange	not in any gene	n/a	0.086399	1.06349	0.719824
rewa_flye_rx4_med_srx1_Salsa_aln	14g7	########	20	G	A	MeanDiurnalRange	Intron	g37915	0.079015	1.10229	0.705095
rewa_flye_rx4_med_srx1_Salsa_aln	14g7	########	20	T	C	MeanDiurnalRange	Intron	g37915	0.088139	1.05483	0.719733
rewa_flye_rx4_med_srx1_Salsa_aln	14g7	########	20	A	G	MeanDiurnalRange	not in any gene	n/a	0.067272	1.17217	0.736531
rewa_flye_rx4_med_srx1_Salsa_aln	14g7	########	20	A	G	MeanDiurnalRange	not in any gene	n/a	0.077961	1.10813	0.732394
rewa_flye_rx4_med_srx1_Salsa_aln	14g7	########	20	T	C	MeanDiurnalRange	not in any gene	n/a	0.089688	1.04727	0.755204
rewa_flye_rx4_med_srx1_Salsa_aln	14g7	########	20	A	G	MeanDiurnalRange	not in any gene	n/a	0.087353	1.05872	0.725879
rewa_flye_rx4_med_srx1_Salsa_aln	14g7	########	20	C	T	MeanDiurnalRange	not in any gene	n/a	0.090438	1.04365	0.720925
rewa_flye_rx4_med_srx1_Salsa_aln	14g7	########	20	C	T	MeanDiurnalRange	not in any gene	n/a	0.07257	1.13924	0.742995
rewa_flye_rx4_med_srx1_Salsa_aln	14g7	########	20	T	A	MeanDiurnalRange	not in any gene	n/a	0.08431	1.07412	0.703841
rewa_flye_rx4_med_srx1_Salsa_aln	14g7	########	20	T	A	MeanDiurnalRange	not in any gene	n/a	0.091793	1.03719	0.682383
rewa_flye_rx4_med_srx1_Salsa_aln	14g7	########	20	A	G	MeanDiurnalRange	not in any gene	n/a	0.07982	1.09789	0.70852
rewa_flye_rx4_med_srx1_Salsa_aln	14g7	########	20	G	A	MeanDiurnalRange	not in any gene	n/a	0.080291	1.09533	0.717657
rewa_flye_rx4_med_srx1_Salsa_aln	14g7	########	20	C	T	MeanDiurnalRange	not in any gene	n/a	0.066417	1.17772	0.534901
rewa_flye_rx4_med_srx1_Salsa_aln	14g7	########	20	T	C	MeanDiurnalRange	not in any gene	n/a	0.041091	1.38625	0.464015
rewa_flye_rx4_med_srx1_Salsa_aln	14g7	########	20	A	G	MeanDiurnalRange	not in any gene	n/a	0.076398	1.11692	0.63752
rewa_flye_rx4_med_srx1_Salsa_aln	14g7	########	20	A	G	MeanDiurnalRange	not in any gene	n/a	0.020844	1.68102	0.479498
rewa_flye_rx4_med_srx1_Salsa_aln	14g7	########	20	T	C	MeanDiurnalRange	not in any gene	n/a	0.036433	1.43851	0.477214
rewa_flye_rx4_med_srx1_Salsa_aln	14g7	########	20	G	A	MeanDiurnalRange	not in any gene	n/a	0.076764	1.11484	0.456324
rewa_flye_rx4_med_srx1_Salsa_aln	14g7	########	20	G	A	MeanDiurnalRange	not in any gene	n/a	0.030951	1.50932	0.463549
rewa_flye_rx4_med_srx1_Salsa_aln	14g7	########	20	G	A	MeanDiurnalRange	not in any gene	n/a	0.06066	1.2171	0.463116
rewa_flye_rx4_med_srx1_Salsa_aln	14g7	########	20	G	A	MeanDiurnalRange	not in any gene	n/a	0.058338	1.23405	0.455639
rewa_flye_rx4_med_srx1_Salsa_aln	14g7	19158460	20	A	G	MeanDiurnalRange	not in any gene	n/a	0.007281	2.13784	0.533216
rewa_flye_rx4_med_srx1_Salsa_aln	14g7	19158495	20	A	G	MeanDiurnalRange	not in any gene	n/a	0.037197	1.4295	0.493097
rewa_flye_rx4_med_srx1_Salsa_aln	14g7	19158498	20	C	T	MeanDiurnalRange	not in any gene	n/a	0.026935	1.56968	0.472087
rewa_flye_rx4_med_srx1_Salsa_aln	14g7	19163053	20	G	T	MeanDiurnalRange	not in any gene	n/a	0.008963	2.04753	0.504647
rewa_flye_rx4_med_srx1_Salsa_aln	14g7	19163775	20	T	C	MeanDiurnalRange	not in any gene	n/a	0.074332	1.12882	0.437854
rewa_flye_rx4_med_srx1_Salsa_aln	14g7	19163778	20	C	T	MeanDiurnalRange	not in any gene	n/a	0.031221	1.50556	0.451159
rewa_flye_rx4_med_srx1_Salsa_aln	14g7	19165222	20	A	G	MeanDiurnalRange	not in any gene	n/a	0.036972	1.43213	0.474361
rewa_flye_rx4_med_srx1_Salsa_aln	14g7	########	20	G	A	MeanDiurnalRange	not in any gene	n/a	0.011731	1.93065	0.726818
rewa_flye_rx4_med_srx1_Salsa_aln	14g7	########	3	T	A	Altitude	not in any gene	n/a	0.077961	1.10813	0.70294
rewa_flye_rx4_med_srx1_Salsa_aln	14g7	########	3	A	G	Altitude	not in any gene	n/a	0.078939	1.10271	0.703374
rewa_flye_rx4_med_srx1_Salsa_aln	14g7	########	3	A	G	Altitude	not in any gene	n/a	0.086307	1.06395	0.674275
rewa_flye_rx4_med_srx1_Salsa_aln	14g7	########	21	G	C	MeanDiurnalRange	Intron	g38409	0.006669	2.17592	0.475488
rewa_flye_rx4_med_srx1_Salsa_aln	14g7	########	21	T	A	MeanDiurnalRange	Intron	g38409	0.039307	1.40553	0.476889
rewa_flye_rx4_med_srx1_Salsa_aln	14g7	########	21	C	T	MeanDiurnalRange	Intron	g38409	0.063536	1.19698	0.749444
rewa_flye_rx4_med_srx1_Salsa_aln	14g7	########	21	G	A	MeanDiurnalRange	not in any gene	n/a	0.051659	1.28686	0.753438
rewa_flye_rx4_med_srx1_Salsa_aln	14g7	########	21	T	G	MeanDiurnalRange	not in any gene	n/a	0.029021	1.53729	0.764623
rewa_flye_rx4_med_srx1_Salsa_aln	14g7	########	21	A	G	MeanDiurnalRange	not in any gene	n/a	0.039251	1.40614	0.726446
rewa_flye_rx4_med_srx1_Salsa_aln	14g7	########	21	C	T	MeanDiurnalRange	not in any gene	n/a	0.088931	1.05095	0.70881
rewa_flye_rx4_med_srx1_Salsa_aln	14g7	########	21	A	G	MeanDiurnalRange	not in any gene	n/a	0.072144	1.1418	0.768973
rewa_flye_rx4_med_srx1_Salsa_aln	14g7	########	21	T	C	MeanDiurnalRange	not in any gene	n/a	0.030772	1.51185	0.769733
rewa_flye_rx4_med_srx1_Salsa_aln	14g7	########	21	T	C	MeanDiurnalRange	not in any gene	n/a	0.049168	1.30831	0.750669
rewa_flye_rx4_med_srx1_Salsa_aln	14g7	########	21	T	C	MeanDiurnalRange	not in any gene	n/a	0.016742	1.77618	0.756961
rewa_flye_rx4_med_srx1_Salsa_aln	14g7	########	21	A	C	MeanDiurnalRange	not in any gene	n/a	0.032941	1.48226	0.747855
rewa_flye_rx4_med_srx1_Salsa_aln	14g7	########	21	T	C	MeanDiurnalRange	not in any gene	n/a	0.086824	1.06136	0.706066
rewa_flye_rx4_med_srx1_Salsa_aln	14g7	########	21	T	G	MeanDiurnalRange	not in any gene	n/a	0.032941	1.48226	0.759681
rewa_flye_rx4_med_srx1_Salsa_aln	14g7	########	21	T	C	MeanDiurnalRange	Intron	g38411	0.068431	1.16475	0.737819
rewa_flye_rx4_med_srx1_Salsa_aln	14g7	########	21	A	G	MeanDiurnalRange	Intron	g38411	0.052711	1.2781	0.713246
rewa_flye_rx4_med_srx1_Salsa_aln	14g7	########	21	A	T	MeanDiurnalRange	Intron	g38411	0.068968	1.16135	0.708965
rewa_flye_rx4_med_srx1_Salsa_aln	14g7	########	21	T	A	MeanDiurnalRange	Intron	g38411	0.009577	2.01878	0.749263
rewa_flye_rx4_med_srx1_Salsa_aln	14g7	########	21	A	C	MeanDiurnalRange	Intron	g38411	0.091487	1.03864	0.715652
rewa_flye_rx4_med_srx1_Salsa_aln	14g7	########	22	A	G	MeanDiurnalRange	Exon	g38661	0.071352	1.14659	0.71022
rewa_flye_rx4_med_srx1_Salsa_aln	14g7	########	22	G	T	MeanDiurnalRange	not in any gene	n/a	0.040406	1.39356	0.757764
rewa_flye_rx4_med_srx1_Salsa_aln	14g7	########	22	T	C	MeanDiurnalRange	Intron	g38664	0.083829	1.07661	0.688242
rewa_flye_rx4_med_srx1_Salsa_aln	14g7	########	22	T	C	MeanDiurnalRange	Intron	g38664	0.082746	1.08225	0.721333
rewa_flye_rx4_med_srx1_Salsa_aln	14g7	########	22	A	G	MeanDiurnalRange	Intron	g38664	0.080615	1.09358	0.724732
rewa_flye_rx4_med_srx1_Salsa_aln	14g7	########	22	A	G	MeanDiurnalRange	Intron	g38664	0.035285	1.45241	0.750014
rewa_flye_rx4_med_srx1_Salsa_aln	14g7	########	22	A	G	MeanDiurnalRange	Intron	g38664	0.059105	1.22837	0.729992
rewa_flye_rx4_med_srx1_Salsa_aln	14g7	########	22	A	G	MeanDiurnalRange	Intron	g38664	0.051984	1.28413	0.73545
rewa_flye_rx4_med_srx1_Salsa_aln	14g7	########	22	T	A	MeanDiurnalRange	Intron	g38664	0.089726	1.04708	0.718995
rewa_flye_rx4_med_srx1_Salsa_aln	14g7	########	22	A	G	MeanDiurnalRange	Intron	g38664	0.087386	1.05856	0.732418
rewa_flye_rx4_med_srx1_Salsa_aln	14g7	########	22	G	A	MeanDiurnalRange	Intron	g38664	0.062603	1.2034	0.718704
rewa_flye_rx4_med_srx1_Salsa_aln	14g7	########	22	T	C	MeanDiurnalRange	Intron	g38664	0.049223	1.30783	0.727729
rewa_flye_rx4_med_srx1_Salsa_aln	14g7	########	22	G	C	MeanDiurnalRange	Intron	g38664	0.057952	1.23693	0.738593
rewa_flye_rx4_med_srx1_Salsa_aln	14g7	########	22	A	G	MeanDiurnalRange	Intron	g38664	0.066508	1.17712	0.730971
rewa_flye_rx4_med_srx1_Salsa_aln	14g7	########	22	T	C	MeanDiurnalRange	Intron	g38664	0.02751	1.5605	0.73522
rewa_flye_rx4_med_srx1_Salsa_aln	14g7	43733980	22	A	G	MeanDiurnalRange	Intron	g38664	0.058132	1.23559	0.746844
rewa_flye_rx4_med_srx1_Salsa_aln	14g7	43735394	22	T	C	MeanDiurnalRange	Intron	g38664	0.023435	1.63014	0.728425
rewa_flye_rx4_med_srx1_Salsa_aln	14g7	43735462	22	T	C	MeanDiurnalRange	Intron	g38664	0.003273	2.4851	0.780748
rewa_flye_rx4_med_srx1_Salsa_aln	14g7	43736163	22	A	G	MeanDiurnalRange	Intron	g38664	0.005781	2.23799	0.778058
rewa_flye_rx4_med_srx1_Salsa_aln	14g7	43736445	22	A	C	MeanDiurnalRange	Intron	g38664	0.020777	1.68241	0.715593
rewa_flye_rx4_med_srx1_Salsa_aln	14g7	43736569	22	G	A	MeanDiurnalRange	Intron	g38664	0.016098	1.79323	0.758328
rewa_flye_rx4_med_srx1_Salsa_aln	14g7	43737034	22	C	T	MeanDiurnalRange	Intron	g38664	0.084701	1.07211	0.745737
rewa_flye_rx4_med_srx1_Salsa_aln	14g7	43737126	22	A	G	MeanDiurnalRange	Intron	g38664	0.039307	1.40553	0.736022
rewa_flye_rx4_med_srx1_Salsa_aln	14g7	43737213	22	C	A	MeanDiurnalRange	Intron	g38664	0.033572	1.47402	0.739913
rewa_flye_rx4_med_srx1_Salsa_aln	14g7	43737215	22	A	G	MeanDiurnalRange	Intron	g38664	0.031475	1.50204	0.768853
rewa_flye_rx4_med_srx1_Salsa_aln	14g7	43737619	22	C	T	MeanDiurnalRange	Intron	g38664	0.040917	1.3881	0.765005
rewa_flye_rx4_med_srx1_Salsa_aln	14g7	43738771	22	G	A	MeanDiurnalRange	Intron	g38664	0.045907	1.33812	0.75638
rewa_flye_rx4_med_srx1_Salsa_aln	14g7	43738903	22	A	G	MeanDiurnalRange	Intron	g38664	0.085632	1.06736	0.710895
rewa_flye_rx4_med_srx1_Salsa_aln	14g7	43738911	22	A	G	MeanDiurnalRange	Intron	g38664	0.066508	1.17712	0.711457
rewa_flye_rx4_med_srx1_Salsa_aln	14g7	43738920	22	G	A	MeanDiurnalRange	Intron	g38664	0.066417	1.17772	0.669133
rewa_flye_rx4_med_srx1_Salsa_aln	14g7	43740575	22	T	C	MeanDiurnalRange	Intron	g38664	0.055689	1.25423	0.751326
rewa_flye_rx4_med_srx1_Salsa_aln	14g7	43741368	22	A	G	MeanDiurnalRange	Intron	g38664	0.005583	2.25316	0.758825
rewa_flye_rx4_med_srx1_Salsa_aln	14g7	43743722	22	A	G	MeanDiurnalRange	Intron	g38664	0.005583	2.25316	0.756249
rewa_flye_rx4_med_srx1_Salsa_aln	14g7	43746750	22	T	C	MeanDiurnalRange	Intron	g38664	0.02645	1.57758	0.736098
rewa_flye_rx4_med_srx1_Salsa_aln	14g7	43747486	22	C	A	MeanDiurnalRange	Intron	g38664	0.02751	1.5605	0.711249
rewa_flye_rx4_med_srx1_Salsa_aln	14g7	43747587	22	A	C	MeanDiurnalRange	Intron	g38664	0.015787	1.8017	0.757018
rewa_flye_rx4_med_srx1_Salsa_aln	14g7	43747901	22	A	G	MeanDiurnalRange	Intron	g38664	0.005679	2.2457	0.764585
rewa_flye_rx4_med_srx1_Salsa_aln	14g7	43749742	22	T	A	MeanDiurnalRange	Intron	g38664	0.052711	1.2781	0.740689
rewa_flye_rx4_med_srx1_Salsa_aln	14g7	43749968	22	G	A	MeanDiurnalRange	Intron	g38664	0.019286	1.71477	0.773982
rewa_flye_rx4_med_srx1_Salsa_aln	14g7	43750018	22	A	G	MeanDiurnalRange	Intron	g38664	0.082351	1.08433	0.728626
rewa_flye_rx4_med_srx1_Salsa_aln	14g7	43750926	22	A	G	MeanDiurnalRange	Exon	g38664	0.004726	2.32554	0.775027
rewa_flye_rx4_med_srx1_Salsa_aln	14g7	43750989	22	T	C	MeanDiurnalRange	Exon	g38664	0.005583	2.25316	0.753862
rewa_flye_rx4_med_srx1_Salsa_aln	14g7	43751081	22	A	G	MeanDiurnalRange	Exon	g38664	0.007947	2.09981	0.76144
rewa_flye_rx4_med_srx1_Salsa_aln	14g7	43751084	22	G	T	MeanDiurnalRange	Exon	g38664	0.031532	1.50125	0.7678
rewa_flye_rx4_med_srx1_Salsa_aln	14g7	43751141	22	C	T	MeanDiurnalRange	Exon	g38664	0.028911	1.53894	0.767979
rewa_flye_rx4_med_srx1_Salsa_aln	14g7	43751164	22	C	G	MeanDiurnalRange	Exon	g38664	0.055204	1.25803	0.762873
rewa_flye_rx4_med_srx1_Salsa_aln	14g8	10615121	10	C	G	Isothermality	not in any gene	n/a	0.032208	1.49204	0.757377
rewa_flye_rx4_med_srx1_Salsa_aln	14g8	37969844	23	T	C	MeanDiurnalRange	not in any gene	n/a	0.025809	1.58822	0.757403
rewa_flye_rx4_med_srx1_Salsa_aln	14g8	41354495	11	A	T	Isothermality	not in any gene	n/a	0.005583	2.25316	0.803926
rewa_flye_rx4_med_srx1_Salsa_aln	14g8	45275965	2	A	G	AnnualMeanTemp	not in any gene	n/a	0.088082	1.05511	0.746121
rewa_flye_rx4_med_srx1_Salsa_aln	14g9	22770824	24	A	G	MeanDiurnalRange	not in any gene	n/a	0.084701	1.07211	0.717549
rewa_flye_rx4_med_srx1_Salsa_aln	14g9	24341940	24	C	T	MeanDiurnalRange	not in any gene	n/a	0.051984	1.28413	0.71696
rewa_flye_rx4_med_srx1_Salsa_aln	14g9	24343357	24	C	T	MeanDiurnalRange	not in any gene	n/a	0.035014	1.45576	0.75392
rewa_flye_rx4_med_srx1_Salsa_aln	14g9	24343431	24	G	A	MeanDiurnalRange	not in any gene	n/a	0.03657	1.43688	0.738802
rewa_flye_rx4_med_srx1_Salsa_aln	14g9	24343841	24	C	T	MeanDiurnalRange	Promoter (200 bp upstream)	g51190	0.040297	1.39473	0.748868
rewa_flye_rx4_med_srx1_Salsa_aln	14g9	24343974	24	A	G	MeanDiurnalRange	Promoter	g51190	0.056551	1.24756	0.729475
rewa_flye_rx4_med_srx1_Salsa_aln	14g9	24344128	24	T	C	MeanDiurnalRange	Intron	g51190	0.04076	1.38977	0.745758
rewa_flye_rx4_med_srx1_Salsa_aln	14g9	24345060	24	G	T	MeanDiurnalRange	Intron	g51190	0.046305	1.33438	0.748144
rewa_flye_rx4_med_srx1_Salsa_aln	14g9	24345313	24	A	G	MeanDiurnalRange	Intron	g51190	0.062496	1.20415	0.724558
rewa_flye_rx4_med_srx1_Salsa_aln	14g9	24346413	24	G	A	MeanDiurnalRange	Intron	g51190	0.023435	1.63014	0.763168
rewa_flye_rx4_med_srx1_Salsa_aln	14g9	24346676	24	A	T	MeanDiurnalRange	Intron	g51190	0.005583	2.25316	0.791777
rewa_flye_rx4_med_srx1_Salsa_aln	14g9	24346721	24	A	T	MeanDiurnalRange	Intron	g51190	0.058017	1.23644	0.737771
rewa_flye_rx4_med_srx1_Salsa_aln	14g9	24346795	24	G	A	MeanDiurnalRange	Intron	g51190	0.055542	1.25538	0.759223
rewa_flye_rx4_med_srx1_Salsa_aln	14g9	24347662	24	G	A	MeanDiurnalRange	Intron	g51190	0.037741	1.42319	0.763713
rewa_flye_rx4_med_srx1_Salsa_aln	14g9	24347665	24	A	G	MeanDiurnalRange	Intron	g51190	0.049102	1.3089	0.764758
rewa_flye_rx4_med_srx1_Salsa_aln	14g9	24347676	24	G	A	MeanDiurnalRange	Intron	g51190	0.018612	1.7302	0.758057
rewa_flye_rx4_med_srx1_Salsa_aln	14g9	24347738	24	G	A	MeanDiurnalRange	Intron	g51190	0.049273	1.30739	0.754666
rewa_flye_rx4_med_srx1_Salsa_aln	14g9	24351043	24	A	G	MeanDiurnalRange	Intron	g51190	0.028173	1.55016	0.753515
rewa_flye_rx4_med_srx1_Salsa_aln	14g9	24351632	24	T	C	MeanDiurnalRange	Intron	g51190	0.011084	1.95532	0.777987
rewa_flye_rx4_med_srx1_Salsa_aln	14g9	24351857	24	A	G	MeanDiurnalRange	Intron	g51190	0.016742	1.77618	0.781799
rewa_flye_rx4_med_srx1_Salsa_aln	14g9	24352382	24	A	G	MeanDiurnalRange	Intron	g51190	0.008642	2.0634	0.780403
rewa_flye_rx4_med_srx1_Salsa_aln	14g9	24352497	24	T	G	MeanDiurnalRange	Intron	g51190	0.027235	1.56488	0.758387
rewa_flye_rx4_med_srx1_Salsa_aln	14g9	24352720	24	A	G	MeanDiurnalRange	Intron	g51190	0.019761	1.7042	0.794474
rewa_flye_rx4_med_srx1_Salsa_aln	14g9	24353342	24	G	A	MeanDiurnalRange	Intron	g51190	0.011084	1.95532	0.765565
rewa_flye_rx4_med_srx1_Salsa_aln	14g9	24353433	24	T	G	MeanDiurnalRange	Intron	g51190	0.044996	1.34683	0.734593
rewa_flye_rx4_med_srx1_Salsa_aln	14g9	24354406	24	C	T	MeanDiurnalRange	Intron	g51190	0.035534	1.44935	0.740588
rewa_flye_rx4_med_srx1_Salsa_aln	14g9	24354648	24	G	A	MeanDiurnalRange	Intron	g51190	0.036433	1.43851	0.758224
rewa_flye_rx4_med_srx1_Salsa_aln	14g9	24355237	24	G	T	MeanDiurnalRange	Exon	g51190	0.017411	1.75919	0.770645
rewa_flye_rx4_med_srx1_Salsa_aln	14g9	24355861	24	T	C	MeanDiurnalRange	Intron	g51190	0.086084	1.06507	0.721713
rewa_flye_rx4_med_srx1_Salsa_aln	14g9	24357057	24	C	T	MeanDiurnalRange	Intron	g51190	0.038497	1.41457	0.745075
rewa_flye_rx4_med_srx1_Salsa_aln	14g9	24357442	24	C	T	MeanDiurnalRange	Intron	g51190	0.049168	1.30831	0.748338
rewa_flye_rx4_med_srx1_Salsa_aln	14g9	24359600	24	C	G	MeanDiurnalRange	Intron	g51190	0.013095	1.88289	0.782314
rewa_flye_rx4_med_srx1_Salsa_aln	14g9	24360231	24	G	T	MeanDiurnalRange	Intron	g51190	0.020844	1.68102	0.765569
rewa_flye_rx4_med_srx1_Salsa_aln	14g9	24360253	24	G	A	MeanDiurnalRange	Intron	g51190	0.011861	1.92588	0.745613
rewa_flye_rx4_med_srx1_Salsa_aln	14g9	24360973	24	G	T	MeanDiurnalRange	Intron	g51190	0.020954	1.67873	0.771496
rewa_flye_rx4_med_srx1_Salsa_aln	14g9	24361818	24	C	T	MeanDiurnalRange	Intron	g51190	0.004188	2.37801	0.79206
rewa_flye_rx4_med_srx1_Salsa_aln	14g9	24362044	24	T	G	MeanDiurnalRange	Intron	g51190	0.042317	1.37348	0.743401
rewa_flye_rx4_med_srx1_Salsa_aln	14g9	24362801	24	T	G	MeanDiurnalRange	Intron	g51190	0.040297	1.39473	0.74734
rewa_flye_rx4_med_srx1_Salsa_aln	14g9	24363695	24	G	T	MeanDiurnalRange	Intron	g51190	0.034763	1.45888	0.76127
rewa_flye_rx4_med_srx1_Salsa_aln	14g9	24363929	24	G	A	MeanDiurnalRange	Intron	g51190	0.037503	1.42594	0.751549
rewa_flye_rx4_med_srx1_Salsa_aln	14g9	24363957	24	G	A	MeanDiurnalRange	Intron	g51190	0.019761	1.7042	0.75873
rewa_flye_rx4_med_srx1_Salsa_aln	14g9	24365479	24	G	A	MeanDiurnalRange	Intron	g51190	0.025809	1.58822	0.751985
rewa_flye_rx4_med_srx1_Salsa_aln	14g9	24365534	24	C	T	MeanDiurnalRange	Intron	g51190	0.004188	2.37801	0.786549
rewa_flye_rx4_med_srx1_Salsa_aln	14g9	24366910	24	G	A	MeanDiurnalRange	Intron	g51190	0.024238	1.6155	0.762683
rewa_flye_rx4_med_srx1_Salsa_aln	14g9	24367973	24	A	G	MeanDiurnalRange	Intron	g51190	0.043766	1.35886	0.760552
rewa_flye_rx4_med_srx1_Salsa_aln	14g9	24368273	24	C	A	MeanDiurnalRange	Intron	g51190	0.033953	1.46912	0.761176
rewa_flye_rx4_med_srx1_Salsa_aln	14g9	24368299	24	C	T	MeanDiurnalRange	Intron	g51190	0.020019	1.69856	0.752336
rewa_flye_rx4_med_srx1_Salsa_aln	14g9	24368305	24	C	A	MeanDiurnalRange	Intron	g51190	0.0397	1.40121	0.73166
rewa_flye_rx4_med_srx1_Salsa_aln	14g9	24368475	24	T	C	MeanDiurnalRange	Intron	g51190	0.026977	1.569	0.714822
rewa_flye_rx4_med_srx1_Salsa_aln	14g9	24368501	24	T	C	MeanDiurnalRange	Intron	g51190	0.031733	1.49849	0.730757
rewa_flye_rx4_med_srx1_Salsa_aln	14g9	24368836	24	A	T	MeanDiurnalRange	Intron	g51190	0.053023	1.27553	0.751002
rewa_flye_rx4_med_srx1_Salsa_aln	14g9	24368941	24	T	C	MeanDiurnalRange	Intron	g51190	0.088139	1.05483	0.72842
rewa_flye_rx4_med_srx1_Salsa_aln	14g9	24369901	24	C	T	MeanDiurnalRange	Intron	g51190	0.089195	1.04966	0.72369
rewa_flye_rx4_med_srx1_Salsa_aln	14g9	24370124	24	T	A	MeanDiurnalRange	Intron	g51190	0.066444	1.17755	0.737282
rewa_flye_rx4_med_srx1_Salsa_aln	14g9	24370414	24	C	T	MeanDiurnalRange	Intron	g51190	0.063125	1.1998	0.743041
rewa_flye_rx4_med_srx1_Salsa_aln	14g9	24370757	24	C	G	MeanDiurnalRange	Intron	g51190	0.03965	1.40176	0.749607
rewa_flye_rx4_med_srx1_Salsa_aln	14g9	24371340	24	C	T	MeanDiurnalRange	Intron	g51190	0.027235	1.56488	0.749752
rewa_flye_rx4_med_srx1_Salsa_aln	14g9	24371647	24	A	G	MeanDiurnalRange	Intron	g51190	0.029365	1.53217	0.764793
rewa_flye_rx4_med_srx1_Salsa_aln	14g9	24372333	24	T	C	MeanDiurnalRange	Intron	g51190	0.033572	1.47402	0.775268
rewa_flye_rx4_med_srx1_Salsa_aln	14g9	24372689	24	G	A	MeanDiurnalRange	Intron	g51190	0.067378	1.17148	0.755143
rewa_flye_rx4_med_srx1_Salsa_aln	14g9	24373425	24	C	T	MeanDiurnalRange	Intron	g51190	0.065862	1.18137	0.758605
rewa_flye_rx4_med_srx1_Salsa_aln	14g9	24374198	24	A	G	MeanDiurnalRange	Intron	g51190	0.017264	1.76285	0.780656
rewa_flye_rx4_med_srx1_Salsa_aln	14g9	24374678	24	A	G	MeanDiurnalRange	Intron	g51190	0.029021	1.53729	0.788633
rewa_flye_rx4_med_srx1_Salsa_aln	14g9	24375878	24	T	C	MeanDiurnalRange	Intron	g51190	0.029021	1.53729	0.791253
rewa_flye_rx4_med_srx1_Salsa_aln	14g9	24376093	24	T	C	MeanDiurnalRange	Intron	g51190	0.02316	1.63526	0.796556
rewa_flye_rx4_med_srx1_Salsa_aln	14g9	24379587	24	G	A	MeanDiurnalRange	not in any gene	n/a	0.004188	2.37801	0.807495
rewa_flye_rx4_med_srx1_Salsa_aln	14g9	24380837	24	C	T	MeanDiurnalRange	not in any gene	n/a	0.006669	2.17592	0.800224
rewa_flye_rx4_med_srx1_Salsa_aln	14g9	24381025	24	T	G	MeanDiurnalRange	not in any gene	n/a	0.005418	2.26617	0.763848
rewa_flye_rx4_med_srx1_Salsa_aln	14g9	24381746	24	G	A	MeanDiurnalRange	not in any gene	n/a	0.006669	2.17592	0.784978
rewa_flye_rx4_med_srx1_Salsa_aln	14g9	24381771	24	T	C	MeanDiurnalRange	not in any gene	n/a	0.076509	1.11629	0.772707
rewa_flye_rx4_med_srx1_Salsa_aln	14g9	24381870	24	T	G	MeanDiurnalRange	not in any gene	n/a	0.005583	2.25316	0.791076
rewa_flye_rx4_med_srx1_Salsa_aln	14g9	24382098	24	G	A	MeanDiurnalRange	not in any gene	n/a	0.005583	2.25316	0.811507
rewa_flye_rx4_med_srx1_Salsa_aln	14g9	24382420	24	G	A	MeanDiurnalRange	not in any gene	n/a	0.057949	1.23695	0.74084
rewa_flye_rx4_med_srx1_Salsa_aln	14g9	24382448	24	T	A	MeanDiurnalRange	not in any gene	n/a	0.015181	1.81871	0.800308
rewa_flye_rx4_med_srx1_Salsa_aln	14g9	24382453	24	A	G	MeanDiurnalRange	not in any gene	n/a	0.030951	1.50932	0.793976
rewa_flye_rx4_med_srx1_Salsa_aln	14g9	24382531	24	T	C	MeanDiurnalRange	not in any gene	n/a	0.032322	1.4905	0.782564
rewa_flye_rx4_med_srx1_Salsa_aln	14g9	24382621	24	A	G	MeanDiurnalRange	not in any gene	n/a	0.004726	2.32554	0.781892
rewa_flye_rx4_med_srx1_Salsa_aln	14g9	24382695	24	C	T	MeanDiurnalRange	not in any gene	n/a	0.008298	2.08101	0.808463
rewa_flye_rx4_med_srx1_Salsa_aln	14g9	24382714	24	C	A	MeanDiurnalRange	not in any gene	n/a	0.015181	1.81871	0.814718
rewa_flye_rx4_med_srx1_Salsa_aln	14g9	24382731	24	A	G,T	MeanDiurnalRange	not in any gene	n/a	0.016729	1.77654	0.792756
rewa_flye_rx4_med_srx1_Salsa_aln	14g9	24386929	24	A	C	MeanDiurnalRange	Intron	g51191	0.008642	2.0634	0.804053
rewa_flye_rx4_med_srx1_Salsa_aln	14g9	24387026	24	T	C	MeanDiurnalRange	Intron	g51191	0.040406	1.39356	0.768115
rewa_flye_rx4_med_srx1_Salsa_aln	14g9	24388475	24	A	G	MeanDiurnalRange	Intron	g51191	0.089445	1.04845	0.536696
rewa_flye_rx4_med_srx1_Salsa_aln	14g9	24388779	24	A	G	MeanDiurnalRange	Intron	g51191	0.08107	1.09114	0.585632
rewa_flye_rx4_med_srx1_Salsa_aln	14g9	24388784	24	G	A	MeanDiurnalRange	Intron	g51191	0.040976	1.38747	0.532668
rewa_flye_rx4_med_srx1_Salsa_aln	14g9	24388901	24	A	T	MeanDiurnalRange	Intron	g51191	0.030082	1.52169	0.541144
rewa_flye_rx4_med_srx1_Salsa_aln	14g9	24389858	24	G	A	MeanDiurnalRange	Intron	g51191	0.093275	1.03024	0.39367
rewa_flye_rx4_med_srx1_Salsa_aln	14g9	24390155	24	A	T	MeanDiurnalRange	Intron	g51191	0.047537	1.32297	0.452094
rewa_flye_rx4_med_srx1_Salsa_aln	14g9	24391454	24	G	A	MeanDiurnalRange	Intron	g51191	0.041619	1.38071	0.568734
rewa_flye_rx4_med_srx1_Salsa_aln	14g9	24391903	24	A	G	MeanDiurnalRange	Intron	g51191	0.056338	1.2492	0.657804
rewa_flye_rx4_med_srx1_Salsa_aln	14g9	24393386	24	G	A	MeanDiurnalRange	Intron	g51191	0.071988	1.14274	0.616202
rewa_flye_rx4_med_srx1_Salsa_aln	14g9	24396606	24	C	G	MeanDiurnalRange	Intron	g51191	0.05188	1.285	0.578104
rewa_flye_rx4_med_srx1_Salsa_aln	14g9	24398317	24	A	G	MeanDiurnalRange	Intron	g51191	0.096806	1.0141	0.615611
rewa_flye_rx4_med_srx1_Salsa_aln	14g9	24402331	24	C	T	MeanDiurnalRange	Intron	g51191	0.079027	1.10222	0.550581
rewa_flye_rx4_med_srx1_Salsa_aln	14g9	24404150	24	T	C	MeanDiurnalRange	Intron	g51191	0.088288	1.0541	0.58561
rewa_flye_rx4_med_srx1_Salsa_aln	14g9	24407010	24	T	C	MeanDiurnalRange	Intron	g51191	0.01424	1.8465	0.599802
rewa_flye_rx4_med_srx1_Salsa_aln	14g9	24409756	24	C	T	MeanDiurnalRange	Intron	g51191	0.089339	1.04896	0.613648
rewa_flye_rx4_med_srx1_Salsa_aln	14g9	24410085	24	T	C	MeanDiurnalRange	Intron	g51191	0.002205	2.65666	0.582243
rewa_flye_rx4_med_srx1_Salsa_aln	14g9	24411381	24	G	A	MeanDiurnalRange	Intron	g51191	0.061066	1.2142	0.425858
rewa_flye_rx4_med_srx1_Salsa_aln	14g9	24411833	24	T	G	MeanDiurnalRange	Exon	g51191	0.0541	1.2668	0.629393
rewa_flye_rx4_med_srx1_Salsa_aln	14g9	24412201	24	G	A	MeanDiurnalRange	Intron	g51191	0.098381	1.00709	0.663298
rewa_flye_rx4_med_srx1_Salsa_aln	14g9	24413051	24	T	A	MeanDiurnalRange	Intron	g51191	0.062861	1.20162	0.584354
rewa_flye_rx4_med_srx1_Salsa_aln	14g9	32729753	25	T	G	MeanDiurnalRange	not in any gene	n/a	0.07495	1.12523	0.582558
rewa_flye_rx4_med_srx1_Salsa_aln	14g9	32729813	25	T	G	MeanDiurnalRange	not in any gene	n/a	0.061697	1.20973	0.589728

## Sheet: Supplemental Table 6
Supplementary Table 8: Gene environment association results for latent factor mixed model (LFMM) and redundancy analyses (RDA). Results for two different thresholds for both LFMM (q-value <0.05 and <0.1) and RDA (3 standard deviations (SD) and 2.5 SD). Intersect of significant SNPs identified by the LFFM (threshold q-value <0.1) and RDA (threshold 2.5 SD), which were further investigated in study.
Variable	LFMM		RDA		Intersect	Intersect
	<0.05	<0.1	3 SD	2.5 SD	LFMM <0.1 & RDA 2.5 SD	LFMM <0.05 & RDA 3 SD
Altitude	24	70	200	2639	6	7
Soil pH	1	60	22	577	1	0
Soil carbon	209	443	351	2880	0	0
Slope	26	63	1952	7033	0	0
Soil size	208	443	370	1308	3	0
Mean annual temp.	43	117	3974	12061	4	0
Mean diurnal range	510	1421	245	7125	335	3
Isothermality	1039	1952	836	6479	23	0
Annual precipitation	31	198	556	2029	1	0
Precipitation seasonality	1255	3349	38	520	16	0

## Sheet: Supplemental table 7
Supplementray Table 9: The table shows the results of the gene environment association study of rewarewa, highlighting all the SNPs identified in the genome, protein sequence, functions,
and their associations with various variables. LFMM= Latent Factor Mixed Models. RDA=Redundancy Analysis
Trait	Genomic region	Genes	AA sequence	Homologous sequences (TAIR/NCBI)	Functions	E value	LFMM_qvalue	LFMM_qvalue_-log10	RDA_loadings
MeanDiurnalRange	Intron	g232	MVYSTEKQEILPERLIHGTGGAAMVSPADNEGDGASNAISSSNFPEKATVTTADGDSDGSGALPDALSSDITSTHTGLTQTICSIEKKEPYDSHHDLSWEIPPENPTVTQETGIAAMVSPADTEVDEISNAFSNSEFPEKATISTGNRPNGLEALPDSEILPEKPTVFPESGGDAMVSPAHCKVDGASLGFSSSDDFPKKARNDNSNLVGKYVGEGVVQVGGGEDLQEGPKGVDSSRCTDSSSVTKLESQAENGDTNSRVSEPLHEDIKVDQDNSGFFQSGAENLRLDEHIALNPGSWVSSSVAVEDNNADDLSGDVTDINSQSLQDDGDQNLKHLPGTPASTVVRREFSVNSDGQTDHMEGYSESVSERLIPSTTKARNEQATLSTETLQVPDIQVEE…	AT3G28840.1	Hypothetical protein	0.0056	0.0741986	1.1296	0.865187
MeanDiurnalRange	Intron	g926	MGSSARPAMILHHGKVQWKTERLEIRSSLDTNVSNMGVNAPKGLFPPEPEHYMGPKLKVAIIGSGLAGMSTAVELLDQGHEVDIYESRSFIGGKVGSFVDKRGNHIEMGLHVFFGCYNNLFRLMKKVDADKNLLVKDHTHTFVNRDGQIGELDFRFPFGAPIHGIRAFLSTNQIKTYDKARNAVALALSPVVRALVDPDGAMRDIRNLDNISFSDWFLSKGGTRMSIQRMWDPVAYALGFIDCDNISARCMLTIFSLFATKTEASLLRMLKGSPDVYLSGPIRKHIIDKGGRFHLRWGCREVLYDRSPDGDTYVTGLAMSKATNKKTVKADVYVAACDVPGIKRLLPPQWREWEFFDNIYKLVGVPVVTVQLRYNGWVTELQDIEKSRQLRQAIGLDNL…	AT3G28840.1	Hypothetical protein	0.0056	0.0397841	1.40029	0.874432
MeanDiurnalRange	Exon	g926	MGSSARPAMILHHGKVQWKTERLEIRSSLDTNVSNMGVNAPKGLFPPEPEHYMGPKLKVAIIGSGLAGMSTAVELLDQGHEVDIYESRSFIGGKVGSFVDKRGNHIEMGLHVFFGCYNNLFRLMKKVDADKNLLVKDHTHTFVNRDGQIGELDFRFPFGAPIHGIRAFLSTNQIKTYDKARNAVALALSPVVRALVDPDGAMRDIRNLDNISFSDWFLSKGGTRMSIQRMWDPVAYALGFIDCDNISARCMLTIFSLFATKTEASLLRMLKGSPDVYLSGPIRKHIIDKGGRFHLRWGCREVLYDRSPDGDTYVTGLAMSKATNKKTVKADVYVAACDVPGIKRLLPPQWREWEFFDNIYKLVGVPVVTVQLRYNGWVTELQDIEKSRQLRQAIGLDNL…	AT3G28840.1	Hypothetical protein	0.0056	0.0397841	1.40029	0.874432
MeanDiurnalRange	Exon	g926	MGSSARPAMILHHGKVQWKTERLEIRSSLDTNVSNMGVNAPKGLFPPEPEHYMGPKLKVAIIGSGLAGMSTAVELLDQGHEVDIYESRSFIGGKVGSFVDKRGNHIEMGLHVFFGCYNNLFRLMKKVDADKNLLVKDHTHTFVNRDGQIGELDFRFPFGAPIHGIRAFLSTNQIKTYDKARNAVALALSPVVRALVDPDGAMRDIRNLDNISFSDWFLSKGGTRMSIQRMWDPVAYALGFIDCDNISARCMLTIFSLFATKTEASLLRMLKGSPDVYLSGPIRKHIIDKGGRFHLRWGCREVLYDRSPDGDTYVTGLAMSKATNKKTVKADVYVAACDVPGIKRLLPPQWREWEFFDNIYKLVGVPVVTVQLRYNGWVTELQDIEKSRQLRQAIGLDNL…	AT3G28840.1	Hypothetical protein	0.0056	0.0397841	1.40029	0.874432
MeanDiurnalRange	Intron	g1714	MEPEEKTHQAHVLVVLLSIQGHINPLLQFSKRLFSKGIRVRLAITTSVSKSMHTKTCPITVETFSDGYDNGFKKEDGIEGYLERSKLVGSQTLRDLIKKQESLGNHFTYVVYDSLYPWVLDVAKQFNLPCASFFTQSCAVSNIYYHVHRGLLEVPVDGKTVSTPGLPPLAIADLPSFVSENGSHPGVRAIILNQFSNIDEADWLLFNTFDRLELEHIGRGFHGRNTCCPSLNVRHRIVIASEGIWFGSLLWFWLEDFLQEPNSSFFSGEGICIGFLLAPVKQISWRYNIEMRSYSRAERHQNDEDLDEYEEDGEGEVAEAWEEDYYKEEDDEEEKEKEDPKPTKEEIEYLQLRQQIKESGPWRIKKKLPYDNYGSFFGPSQPVIAQRVIQESKSLLETQ…	AT5G07520.1	ATGRP-8	7.6e-07	0.0544743	1.26381	0.570094
MeanDiurnalRange	Intron	g1715	MFQSCEPVKLMETLVNAGFPTLHRRFIQFYPTNGQPLRACEVRCLRNDENANISISGSSRMELEGHHNKEILPESFHSSIRGQPNLKQNDIWKLFRDAQQSALPKSAKPSIFCELLLRIDSMVLTGMISTVEASDLRRVVMDNKVIVGDVFSRIEQKRDAELLAELRQWSDKSKRNAFHIVHICTEMVPVAAVGPLSSYVTGLACALQRKGNLAEVILPKYASLDLKQVKGLRKVEAEFYSFFNGHWHANRIWTGVVYGIGITFIEPVSHSELFNRERIYGYPDDFERFTYFSRASLDYIMKSGKQPDVLHIHNWQTAIIGPLFWDIFVNQGLGGTRILFTCHGFDSQCLEQPEKLAICGLDSSRLHRPDRLQDNIKKHLINILKGGVVYSNMVVVMSS…	AT3G16460.1	JAL34 jacalin-related lectin 34	1e-06	0.0502996	1.29844	0.626954
MeanDiurnalRange	Intron	g5198	MHGICKPMVAVESHLKLSFSADSTSMEMLSGHSMALATIQRPDGGGGGGGVEIYGYDINECEKGYNNSCYGTAICTNTYGSYNCTCPPGYQGNGFMNGTRCTHDLKSIPLISVITGSGLSIIFLLARNGSSIRPYMGIDKDIELLEISLDAPEVSVSSFYAFQCFNSTGGQTHAQTYWMTLGGAAAITAPPLALPGCEEKCGNVSIPYPFGIGKGCFMGSNDIDYGIVCEARNGSSIRPYIGIDKDIEVLEISLDAPETLTNVRRDTIILATRLLFAPTPMGVTTAPVHKATMAMAG*	AT4G01985.1	Hypothetical protein	3.9e-59	0.0317331	1.49849	0.679501
MeanDiurnalRange	Intron	g5962	MSSQFAPESVAIAGIFFAKLKLRCSGCSNLVARSFSNKLYGFQSERIHDRVFREAPFQRSPGYSIRTACSDHFVSFNSISRKITCTESATWNRSNSHSEKQDIWSVQRVLDWRPCKWWMEGGSTALPAESNGYIRVDCYGGLNQMRRDFCDGVGIARLLNATLVLPKFEVAAYWNESSGFADVFDVDYFIQKMNGFVEVVKELPAEIALREPFRVDCSKRKGHFDYIESVLPSLKEHHYISITPAMNQRRDRYPLYAKAGRCRACYNALRLSITLEKKGSELLDAIPKPFLSLHLRFEPDMVAYSQCKYAGLSDSSVEAIEAARDDRKPWTGDAARVWRNRGKCPLTPNETALILQSLSISTNTTIYLAAGDGLMEIEGLTNVYTNVYTKSTLLKGEDF…	AT1G52630.1	O-fucosyltransferase family protein	0	0.020954	1.67873	0.774829
MeanDiurnalRange	Intron	g5963	MGSIETPPPTTENGLITTCNGDNKQQQTQTVDGLDISEPVSEKTPENDASKKRKAGVLPLEVGTRVLCRWRDGKYHPVKVIERRKMLSSGPNEYEYYVHYTEFNRRLDEWVKLEQLDLDSVETDVDEKVEDKATSLKMTRHQKRKIDETHVEGHEELDAASLREHEEFTKVKNIATIELGRYEIETWYFSPFPPEYNDSLKLYFCEFCLNFMKRKEQLQRHMRKCDLKHPPGDEIYRSGTLSMFEVDGKKNKVYGQNLCYLAKLFLDHKTLYYDVDLFLFYVLCECDDRGCHMVGYFSKEKHSEESYNLACILTLPPYQRKGYGKFLIAFSYELSKKEGKVGTPERPLSDLGMLSYRGYWTRVLLDILKKHKSNISIKELSDMTAIKADDILSTLQSLD…	AT5G64610.1	HAM1 histone acetyltransferase of the MYST	0.003	0.0359648	1.44412	0.749774
MeanDiurnalRange	Intron	g6714	MAESTSGFNKYGDVYKAAVNGKVEDDVVLKFYRQNPTSPINDQGDTVLHVLALKSHTKAASKLLNLPMHHGLSAKNVKGNTALHEAARVGALDIAKLMVQMEKDIVNESNLMGETPLYWAAAYGERQMFQFLADETNSNLGLRRNDGFTILHAAMMGEFYELALEIVDRYKNLDFADNKDKNTALHLLGRSPFLFKSGTLFSEINVADSSFIPWALLKLFIYFYEQVFLWIQTRKTFQIPRILPKLKMARVFCPARENQVIDYF*	AT3G18670.2	Ankyrin repeat family protein	1e-14	0.0956023	1.01953	0.748159
PrecipitationSeasonality	Intron	g673	MGSRKLVRDFFLSKQLLSLQLKSYQASNTRLRLLSENGLSGCRGFSVFNEFSKKVKGEAKSNPDFQQSVKEFKEKAGELKEVKEELKVRTKQTAEQLYKQADSVWVEAEATAKKVTANVKEKISAATEEVKETLGIRQQESSGSSSTSAKSDAAAKDGDSTTSGKENSQQSESVDAKESLFGRFKSGVSSASPTVSAAFQKLKDAKVIDLAKKGYDTVKDELSGNPAKRRHVQNAASSASTGERSTRTDIVVVPTKQSKWGKKWEAFKTKMQGHPVFKRVSGISEPVVTKGQEFAEDLRERWETSDHPVVHKIQDINETVFGETTAALCFKEIRRRDPSFSLPEFAAEVQEMIKPTLNAYIKGDVETLKKNCSPEVIERCKAEHKAYEGQGIFFDNKIL…	AT3G28840.1	Hypothetical protein	0.0056	0.0518267	1.28545	0.756582
PrecipitationSeasonality	Intron	g5001	MATAFSVYELFIILLSFTIFISLPCLTINTAVGNPKHSGFAVDLIHRDSPISPLYNPDTTFWDKAEKLYQSSIARYAYITSKRRSDQYRSEAIPYDFMHLAKLTVGAPPVDVFTVVDTGSELLWIQCEPCDYCQPQTAPIYDRTKSATYVNITCDSWYCQLVPNKDCDHNHNVCSYRIIYADHESYSNGFLATELLSFMNADGVVNTTIKTVFGCGFNNKMRIHGQVGGILGLAANHLSLVAQLSSITQPKFSYCLGNASDPSSKGNVIIGEDAHIAGFTTPFTFDRYYRVDIVDIKLGSQSLDLPPGAFGSAGNVILDSGTIYSFLPSEVHDKLSALISQTMKRFKVRPIPPPEEGSNDTYCDSQDVCNYEIIYADRSYSYGLLAIENVSFKDSEGGV…	AT3G16460.1	JAL34 jacalin-related lectin 34	1e-06	0.0290159	1.53736	0.767472
PrecipitationSeasonality	Intron	g3853	MVIPGFDLEKHKWERSISAELPGYCIHNDKSNNSYDTTTIIITTVSSRRHFTEFRPVWPQTSPTAPTLLVQDLVLVTLIVDS*	AT3G16460.1	JAL34 jacalin-related lectin 34	1e-06	0.0872629	1.05917	0.721683
PrecipitationSeasonality	Intron	g5001	MATAFSVYELFIILLSFTIFISLPCLTINTAVGNPKHSGFAVDLIHRDSPISPLYNPDTTFWDKAEKLYQSSIARYAYITSKRRSDQYRSEAIPYDFMHLAKLTVGAPPVDVFTVVDTGSELLWIQCEPCDYCQPQTAPIYDRTKSATYVNITCDSWYCQLVPNKDCDHNHNVCSYRIIYADHESYSNGFLATELLSFMNADGVVNTTIKTVFGCGFNNKMRIHGQVGGILGLAANHLSLVAQLSSITQPKFSYCLGNASDPSSKGNVIIGEDAHIAGFTTPFTFDRYYRVDIVDIKLGSQSLDLPPGAFGSAGNVILDSGTIYSFLPSEVHDKLSALISQTMKRFKVRPIPPPEEGSNDTYCDSQDVCNYEIIYADRSYSYGLLAIENVSFKDSEGGV…	AT3G16460.1	JAL34 jacalin-related lectin 34	1e-06	0.0290159	1.53736	0.767472
Isothermality	Intron	g7337	MLLLIWTKSKKPIPLGRSTPRGGAPIPSAFDPWLSPSLFLVVIPRFLGKSGRAPITLQWLWTRRCLLLPPAPACSVFLIELSILTGIWRLLLSFTSDTFEDLSPTIGVDFKVKLVTLGGKKLKLAIWDTAGQERFRTLTSSYYRGAQGIIMVYDVTRRETFTNLSDVWAKEIDLYSTNQDCIKMLVGNKVDKESGRVVTKKEGVDFARAYGCLFLECSAKTRVNVEQCFEELVLKILDTPSLLAEGSAGGKKNIFKQKPPPQADASTSGLSPAERDTSVALSERVSNAVELLEKGKELQAQGDFNHALEYFSQVVKEYKDFAFSDYARVGRALALYEVGDREEAIAEMEDVSISLKGYPEVHAALAAALYVDKHAPLLAENQFAIATLLDPHYTDLSYM…	AT3G16460.1	JAL34 jacalin-related lectin 34	1e-06	0.042017	1.37657	0.745887
MeanDiurnalRange	Upstream SNP (443 bp)	g8337	MPRESSPPPATLPPTAKSPTQPPTMLSEVAVVIVPSSLIIAPAPVVNLSAFRSQSIDSTLVVAVVIVPSSLIIAPALVWSVCGSLGPGNVNVNTSGAMVPVEDVQPSELEVCDSLDEKVRDLESVEGGRVSDIPRDEILPIEEGLQDAVETLSGFLVIERTWSSISLQNYIQRSVRNGGHTCAWDRLIPNLTGTLKTTVPSAEDIEYLKLYASKYGRDAGLALLEKTVVYLDPERYTLEHMPIDVMWAMIC*	AT1G45150.1	alpha-1,6-mannosyl-glycoprotein 2-beta-N-acetylglucosaminyltransferase	2e-13	0.0329411	1.48226	0.747224
MeanDiurnalRange	Upstream SNP (439 bp)	g8337	MPRESSPPPATLPPTAKSPTQPPTMLSEVAVVIVPSSLIIAPAPVVNLSAFRSQSIDSTLVVAVVIVPSSLIIAPALVWSVCGSLGPGNVNVNTSGAMVPVEDVQPSELEVCDSLDEKVRDLESVEGGRVSDIPRDEILPIEEGLQDAVETLSGFLVIERTWSSISLQNYIQRSVRNGGHTCAWDRLIPNLTGTLKTTVPSAEDIEYLKLYASKYGRDAGLALLEKTVVYLDPERYTLEHMPIDVMWAMIC*	AT1G45150.1	alpha-1,6-mannosyl-glycoprotein 2-beta-N-acetylglucosaminyltransferase	2e-13	0.0329411	1.48226	0.747224
MeanDiurnalRange	Intron	g8343	MGSGDENTPAKPSKTTASTQETPTTPLYPDWSTPLQAYYGPGATPRPFFTSPVSSSPTPHPYLWGSQHLIPPYGTPLPYPALYPHGGLYAHPNMAMSQGAPPTAAEMEGKDPDGKDRTSTKKSHGSSGNTGGKPGERGKAASGSGNDGPSPSAESGSEGTSAASDQDTNQQEFTGNKKRSFGQMLADGANAQNANTAQYSGAPVESSFSAREQPAANVPESVPGKSVVTMPATNLNIGMDLWNTSSGGVPMQLRPNASGVSPAVAPAPVVGREGFVAEHLWIQDERELKRQRRKQSNRESARRSRLRKQTECEELQSKVETLSNENRALKDELQRLAEECTKLTSENSSIMEELTRLYGPDAVANLETNITKTVINSANGDGGGNAQDTSRGGGSVSCQ…	AT4G36730.1	AtGBF1	5e-77	0.0977857	1.00972	0.726844
MeanDiurnalRange	Intron	g9275	MRKNPSPKGQVRPRYSQSDRYLLISGLQRSPIPRVTEFLLPFITTTILLVRLRKAETRWSRVMRRPSEVDDNLDFATSALPTHLLCHSDSRWSDRFAFAMGDLPLPARQSMSVPNPQSIGDRVTGAHDRVATGLMRHNGRLAAGGR*	AT2G32690.1	ATGRP23 GLYCINE-RICH PROTEIN 23	9.3e-33	0.0467059	1.33063	0.735722
AnnualMeanTemp	Intron	g10072	MSVAEYMEKFDSLSSRTGIRENDIQMLSRFRLGLRPDINRGISVTDVVNVQDCFEKALHAKEIVAPTGQEGDDHEEDYEDDAYDEGTYGIHVVHRILVAETKGEDWRRNSEDLLTEDLKRFPLHSRINVVQQQPTKAEKSPKEGIFMASVFLYHVVGDLTVGKPELVEFLENETVESAIRAIGECTEGGIPVWKKRPQKSVVENAEMRHQRFVGIIDSLDIVAFLAREECLVDQEKALKTPVAEVVVPNNSLLKEVDPATRLIDALEMMKQGVRRLLVPKSVVWKGMSKRFSILYNGKWLKNLEASGSSSSLPSNRPSTSSSYPDKKFCCLSREDMLRFIIGCLGALAPLPLSSISTLGAINPNYYHIDASFPALDSVQKRPQDPSAAAVVECTSEGQH…	AT4G01985.1	Hypothetical protein	3.9e-59	0.0586679	1.2316	0.714666
Isothermality	Intron	g10239	MGDPLAGRGLWRWFVDYIRWLVANPHMAKWGGGGGGGGGGGGGGGGGGGGGGGGGGGGGGGRVRGGGGGGGGGGGGGGGGGGGGGGGGGGGGVGGGGGGGGGGLSGWFSFFFFFFFFFFFFFFFFFELVGGVFFLGGGFVGGGGGGGGGGGGGGGGGGGGGGGGGGGWGGGGGGGGGGGGGGRGGGGGGGPNLFFFFWGGGGWGGGGGGGGGVGGFVFFLFLCVVGFFFLCGGGGGGCVFGVGFGGGGGGGGGGVWGVGGGGGGGGWWDMAAMKELPDYMKISFLALFNTTNEMAYDILKEQG*	AT2G36120.1	DOT1 DEFECTIVELY ORGANIZED TRIBUTARIES 1	2.8e-70	0.061617	1.2103	0.692506
PrecipitationSeasonality	Exon	g10475	MGHQLCSSLLDCLSSGPLNKCITNQETHLHVIRGIVIVRRTLGRRGPGKLASVHLYSGTTINPGNGKAWLSEHTNFKHGKKTKHNGENTVTYRIKFHVEPDFGAPGAFITKNHDKHEFFLISATLELFDNQALKPLREEELHSLRGDGTGERKEWDRIYDYDYYNDLGDPDKGHECARPVLGGSEKYPYPRRGRTGRPPSKKDPSMESRPDIINLDIYVPPDERFSPQKMSEFISNSIAAFLHFLIPEAKALFLNESRSLVSLKEIDDMYNNGNKKFPPQGKDGKNSTIKASHLEGKLDGISLDSAMRQRRIFILDHHDYLLPYLARINTQGVCMYASRTILFRRKDATLKPVAIELSLPGSKEGEVTSRVFLPASVGAKAELWHLAKTHVTANDSSYH…	AT4G14200.1	Pentatricopeptide repeat (PPR) superfamily protein	0.003	0.0982936	1.00747	0.743355
Isothermality	Exon	g19730	MSSIFFGDFLPDCYASERSSRMMALFETLFIGCWSENTIDTFVSMMVVDAAAMASSSPSKVDHVDAVEQCQELLRSKNAQQSASYALSLGFAKSDAGVDASNVGGNGDDNGNIPESLLLLQRHTRLFDAQLAISLETNAGRRNEDVKSDVVRVESRGEGGGGGGGAGQLIGAGARSKRVEPGEQYFLEWCGFKPVMKSVEVVETVKGKDNRYEMMN*	AT4G01985.1	Hypothetical protein / CCCH-Type Zinc Finger	3.9e-59	0.0621147	1.20681	0.765255
Isothermality	Upstream SNP (31 bp)	g22449	MGTLTSCSLTTLNFRFRVCHTRGAFSARIRQIEHKSSKNICFLCTERSKREILGRRLDRFTCFSINGNEEEDNTSKGSNLTTTSPEEAEERNSDEFKSEQPPASVSSRSPNMSPMGPAYDNFQIDSFKLMELLGPEKVDPTDVKLIKEKLFGYSTFWVTREEPFGDLGEGILFLGNLRGKKEEVFAKLQRQLAEVTGGKYNLFMVEEPNSEGPDPRGGPRVSFGLLRKEVSEPGPTTLWQYVIALLLFVLTIGSCVELGIASQINRLPPEVMKYFTDPNATEPPDMQLLLPFVESALPLAYGVLGVQLFHEVGHFLAAFPKKVKLGISYFIPNITLGSFGAITQFKSILPDRTTKVDISLAGPFAGAALSFPMFCVGLLLSSNPGAAGDLVQVPSMLFQ…	AT5G35220.1	AMOS1 ammonium overly sensitive 1	0	0.00483634	2.31548	0.750078
Isothermality	Intron	g23319	MRPESKRGERQGSTNLQRCRSHLPPSSSLFTTSNYSTARPSTATTLHLPPKNSKVDIVCCCSMPVEQVSSPKLRGLLSYSRAYWVTRSLIAWNVDVGNGSCYLYASRTADLVLTDDGVQGEDVVIKLEDDNGGLPLNVIEKFPHICNYRAFKVPLTVDVKSLLKCQLAVASVLADGQCTNATGLQLPGVLDDLFAYSGPLGAVFTEEAVSLYLWAPTAQVVRACICSGPSGGNPLESVLLEEVDGVWSVNGPRTWEGCYYVYEVSVYHPSTLQIEMCTTNDPYTRGLSSDGMRTLLVNLDCDTLKPEGWDGLADEKPILSSFSDISIYEMHIRDFSASDQTVRPDFRGGYLAFTFQDSAGIHHLKNAFYFFNINAFTDTNKLAMLPPDSDEQQVQVTAI…	AT3G16460.1	JAL34 jacalin-related lectin 34	1e-06	0.0779606	1.10812	0.675098
MeanDiurnalRange	Intron	g23351	MKRTNLPPGPPKLPIIGNLHQLGKVPHRSLWQLSKEYGPIMHLQLGRKPTLIVSSAEIASEIMKSHDLDCCRRPELRGPRRLSYNNLDITFRAYDDHWREMRKVCVLELFSVKRVHSFHSIREERVASMISSISSKSSSSSSTPPINMSEMLFTLNDDITCRVAFGKSYKGREFDNGRLGEAIHEAVAMLGSFSGADLFPYVGWILDRFTGFHGRLEKCFHEFDHFYQRVIDEHLNNDQRAESEQEDITDVLLKVGRDHRGSAVERPPTTTEGSAIVMEESMRVPPWLESLLSTAFFALCRMHGDAARSECNMYCLDCNCDAFCFYCCSSRHKDHRIIQIRRSSYHDVVRVAEIQKFLDISGVQTYVINSARVMFLNERPQPKTGKGVSHICETCGRSL…	AT5G57260.1 |	Hypothetical protein	8e-71	0.0753697	1.1228	0.66123
MeanDiurnalRange	Intron	g23512	MKADGETVKFKTPVKVGEVTKDYPGHVLIESEAVKHHGIRAKPLEPQQELKPRRVYFLLERQKFPQQEKNILQRKVRPGVRMSATERMESLKLTRRATSDLSSVKPKNLVNDAGMVRVKLRLPKSELAKLVEESKDASEAAEKIMDLYITKTGKSNSGDHDDDLYTKSGPLLSYDSNDDTKSGPLRPNEVWKPALDSIKEGSNRPRREKRVKFMPVNDEELE*	AT2G01340.1	At17.1	4e-38	0.0725042	1.13964	0.794596
MeanDiurnalRange	Intron	g23519	MAAEKKWLFTLFSAAFVSLLIFLSAMSGLSASSAFNSHRSFPSTVRYGAKYPPAFAYYISGGRSHKDQMFRLLLAVYHPRNRYLLHLGPEASNEERQRLAEAVRAVPAIRAFGNVDVIGKPDPVTDMGSSSIAATLRAAAILLRVDSGWDWFITLTASDYPLLTQDDLSHVFSTVRRELNFIDHTRDLGWKEYQRVQPIVVDPGIYLARRTQIFQATQKRTTPDGFKYFTGSPWVTLNRAFLEFCFQNTTVNSDLRYMIWDNPPKMEPHYLNVTDYDLMVHSGAAFARQFHKNDKVLDMVDDRILMRGSNRAAPGAWCTGKRRWWMDPCSKWGDVNVVKPGPQAERFREVIMGLIDDWRSQSRSCK*	At3g03690	GDSL lipase/hydrolase protein family.	7e-25	0.0904914	1.04339	0.800529
MeanDiurnalRange	Intron	g23581	MREITIEGIISGMEMERAEPADGMQIGSVKAAISLYGERNNEGKPQPKKTQMTFSDLQKKPPSRAKELHLAMRDIGLLNKNRKVAESVKAQAESELYTAKMRVKDLTSRMEESNLKAEAQKYELEKLQKNWSGKADNHQYAQVMKELEFVKQEFSKLKLERDSILEEKLRAEKEFEASVSRLKFYSSTVETLRKEIEEINEEQVLVHLARIEAVKELGAIEAQRGAEASQFSEKLGRTRNRIKDITQELDHAKELESKLATTTSDVIVLQNELQLVKAMDQRDEKTEQSVDTGIHEGREEESQTSRLLQSIAEEFDTAKKKLARIREVGFQLMASMDIIRDELKQVSEESAQLKTLEEKTNLLVQNLNSKLLRAKSKLEDAYRAEEVMLQAAMKELEVV…	AT4G37250	a member of the F-box family of proteins	4e-132	0.0583676	1.23383	0.778685
MeanDiurnalRange	Intron	g24549	MQELQEIVTHDDLNGGREAAGPVATATTSTKLELTVDEVIEEYIGSFGFSQLIHVFLVSLAWIFDSQNTLVTIFSDAQPSWTCKGGGSWCDPGSTGSVCQIDPGCWEWVGGKGSSTIAEWGLVCDRKFHAGVPASLFFIGSLLGFGVGFVYYGIQLNVENLSFNLYFTVALNALIEIPAVFMGGVLLSFTDRRLLTSASAYIAGASCIICVFLSSKSTGKGGKNSWSQLTIEAIGFMGASTAFDVLYIYCVELFPTNVRNFAVSMLRQALMLGASIAPLLVVLGRLSPSLSFLVFGALAILSGLVTMWLPETRNSPLYETLEQQEEEEKLTASSDSEIELGKH*	At1g79410	S-adenosylmethionine (SAM) methyltransferase	2e-33	0.0495353	1.30509	0.756166
MeanDiurnalRange	Intron	g25104	MAGGGSRRYAKVGLIPSQQAEDKEVSNFRLELPNRRLQRASTVKAKLEKSKFSKYVLLFATMLGTSMVIGDGVLTPSISVGYSFAPIICVWFVFIGGIGIFNFIKYDPSVVKALNPKYIIDYFRRNKKQAWISLGGIVLAITGTEALFADVGHFTVRSIQISMCSVTFPSLILAYTGQASYLPIIASQAMISGTFSIIQQSLSLGCFPRVKIVHTSAKYEGQVYIPEINYLLMLACVAVTVAFKTTDKIGNAYGIAVVFVMTLTSAFLVLIMIMIWKTNILLVIAYVLVIGSVELLYLSSVLYKFDQGGYLPLAFAAILMFIMFVWNYVHRKKYYYELEQKISPEKLKEIASYTNLNRIPGLAIFYSELVQGIPPIFEHYIANVPALHSVLVFVSIKSL…	AT2G32690.1	ATGRP23 GLYCINE-RICH PROTEIN 23	9.3e-33	0.0664169	1.17772	0.774128
MeanDiurnalRange	Upstream SNP (392 bp)	g25579	MSTRETEGEWKDALRELKQSTSNLEVLPDILDLDGVVKFTSCGGLTRVPTRGCEGLAIRDCPDLKTLLVVKEAERNAFESLHILLNDEIGSRMTEFYLLREARFERINEEEEEEEEEERRRRRRRRRRSRVNLNLNARTRAKIKREES*	AT5G07520.1	ATGRP-8	7.6e-07	0.0691506	1.1602	0.756247
MeanDiurnalRange	Upstream SNP (387 bp)	g25579	MSTRETEGEWKDALRELKQSTSNLEVLPDILDLDGVVKFTSCGGLTRVPTRGCEGLAIRDCPDLKTLLVVKEAERNAFESLHILLNDEIGSRMTEFYLLREARFERINEEEEEEEEEERRRRRRRRRRSRVNLNLNARTRAKIKREES*	AT5G07520.1	ATGRP-8	7.6e-07	0.0691506	1.1602	0.756247
MeanDiurnalRange	Intron	g26536	MAARLSQKLGRVKETMLISGSQYGQKVHYFRSRITLEISKPLKAAISLKRRVGEQKVYCRYERLPQYCYYCGAIGHEERTCIPWFDDLHHHQSEHGCNSTPRCPSTPQRKCGPELRVVPPDNRLTERAPSIPGELDAPSFHSDSHAVAIGPGTERWTKASSGLSPPTNPATPPRGLRGRADLSEVTVGRAHNHSASLNVPGTLPCHNTSITVSSHANSPNVLPHHPPNHELESQLILSSLLSTNTAATEIPTRHPSLDNLTSIHPIQDYLRNRPEHTNTIVSLLTHLSAFSINPPSQSPSPLTPDHLPIPSPQLPPLSITHIDSSPPIGPPAPPQIHNVPPQHLNLPREPPGPFSVECPNIDQLQHINPLALPNRPRPKRNTTARKAVLPYNVEASPKA…	AT4g25130	glycosyltransferase 8 (GT8) family of enzymes	4e-27	0.0881393	1.05483	0.639238
MeanDiurnalRange	Upstream SNP (150 bp)	g28799	MVAAKAKPAMAVTAIAIPTFEVAATPQKPPPPPPPMIPPALLPPPPFLLLMMLPLSMTEANPPRPLPPEFHNIIDSTTAITVTLFDSRDCDDTTTTITN*	No significant similarity found	#N/A	#N/A	0.0499732	1.30126	0.826433
MeanDiurnalRange	Intron	g28801	MATTLGLLNLPALSHKPIQAQLKLPFLSKPSKIHLSEHSHQTPEHIKQQFPQIIHRLKSTSLPLTALALPFLADPKDALAVSGEFGILEGRTFALIHPLVMAGLFFYTLWAGYLGWQWRRVRTIQNEINELKKQVKPVSVTVPEGAASSAEAISPVEVKIQELTQERKELLKGSYRDRHYNAGSLLLGFGVFESVGGGINTWFRTGKLFPGPHLFGGAAITILWAAAAALVPSMQKGKGVCQNEKGETVKSENDTDTLLDHITLPHAHEGWKEGLLSIGTFGFDPFKPYNHLNGHFIEQRDEDEEEGEEELNPLVVKVFKREFEKVLWSSSVSAIKPDHLSTKVDDDIDTPLLLFRESAELETDHESWVRDEIEQKKEKRERTTLADLFSAEADTAADR…	AT5G07520.1	ATGRP-8	7.6e-07	0.0503241	1.29822	0.784956
MeanDiurnalRange	Intron	g29343	MEAWEALDVDDSDLPSLLRPSTLLPCKHHLPLEQPHNPTTDIISSSRTLSLSLEPCSQLHRPSQSQTQIHNPETLDSQFDHRLPQIDIVEVEEEEKQQQQQQGPSTSSLRLLPGPAGALQAAMHRHACYLEQKFSSSQERIPTQEFLRRAHEGGDGDQDFKTNSWLCALDFLGGGDGVALRSPLRSIKPRVGIEKVPQVFGKECGPPPKQNYHVSGDRFAASGREQSRELRAGMVERTSHLRDRAADGITAGFVRRDDNDDGTMEVDREMGEGGLAAGSFHFYSSGSKKYQYVSKEKEPLVRLGVAEKTREETVRIDANSKEGKADSNDRHPKHVPLGSFHSNSSGCQNAPKVVDTNMVKYPNDHEAGRTIGVKKLPLISSTSLPEWTDDQLEELFAAG…	AT1G48580.1	T1N15.20 [Arabidopsis thaliana]	3e-14	0.0200187	1.69856	0.764123
MeanDiurnalRange	Intron	g30320	MSEDDSLISRDELLPPPPHDLEEEVMGSKTTTTTMGGYQIRWLEPPPAAARKGGGRLLASNYLGICDHPLFNEIERLIEKVEVTLAEVAEELMKSDDVKVILNGLINFIHRKNMERDGAKAQERIIDDEERVDSNESEGLEWAKEGKLFVQNQMYPKPLVMHF*	AT2G13510	basic helix-loop-helix (bHLH) family of transcription factors	1e-12	0.0904375	1.04365	0.807227
PrecipitationSeasonality	Intron	g29008	MLQVSKKTGQLPDDDDEREKAACRMHVWQNGHDRTTSVLSLLGDNTLGSKTSCWRRKTESSASGYLNTMVVASGTNSYAKEMAIRKRMANIFNKREDDFPSLREYNDYLEEVEDMTFNLIEGIDVPAIEAKIAKYQEENAEQIINARARKAEELAAALAASKGQPAQADTIIDGAPSQNSQAGGVQGQYAPAIPGATLGQPRPTGMAPQPLPVGGRPDMHGYAVDDKEMMKLRAERGGRAGGWSTELSRKRAIEEAFASIWI*	AT4g23460	cyclin-dependent kinase-activating kinase assembly factor-related	2e-53	0.0240174	1.61947	0.628063
MeanDiurnalRange	Intron	g32594	MSGHDSKYFSTTKKGEIPELKEELNSQYKDKKKDAVKKVIAAMTVGKDVSSLFADVVNCMQTENLELKKLVYLYLINYAKSQPDLAILAVNTFVKDSQDPNPLIRALAVRTMGCIRVDKITEYLCDPLQRCLKDDDPYVRKTAAICVAKLYDINSELVEDRGFLDTLKDLISDNNPMVVANAVAALAEIQENSSRPIFEITSATLTKLLTALNECTEWGQVFILDALSKYKAADAREAENIVERVTPRLQHANCAVVLSAVKMILQQMELITSTDVVRNLCKKMAPPLVTLLSAEPEIQYVALRNINLIVQRRPTILAHEIKVFFCKYNDPIYVKMEKLEIMIKLASDRNIDQVLLEFKEYATEVDVDFVRKAVRAIGRCAIKLERAAERCISVLLELI…	AT4g23460	MADS-box family of transcription factors	0	0.0369715	1.43213	0.650322
Altitude	Intron	g35766	MGSYRKAKLAVDAFRGFASRIVTRAPVGEASQGFKCQPHSSISGTGNARTFGLSGSSLISSRTSRQIGGKQSHRLPFLGGGKRFYYVDRYRVQHFRPRGPDRWFQNPRTVIVVVLVGSGVLITLYFGNLETIPYTKRNHFVLLPKRVERQIGEAQFQQLKASFKGKILPAIHPESVRVRLIARDIIEALQRGLSHERVWSDPGYASETSGLPEGSTHDALMALRGGAEGKFEEGWSRDDEILDDKWVEKCRKKGHERGSQPATDHLEGLNWEVLVVNEPAVNAFCLPGGKIVVFTGLFGHFKSDAEIATIIGHEVGHAVARHAAEGITKNLWTAILQLILLQFVSMPDLVNTMSHLLLRLPFSRRMEMEADYIGLLLMASAGYDPRVAPKVYENLGKVT…	AT4g00360	S-adenosylmethionine (SAM) dependent methyltransferase	#N/A	0.0465574	1.33201	0.762334
Isothermality	Intron	g34654	MPPKAVKSKDAPAERPILGRFSSHLKIGIVGLPNVGKSTLFNTLTKLSIPAENFPFCTIEPNEARVNIPDERFEWLCQLFKPKSEVSAFLEIHDIAGLVRGAHAGQGLGNSFLSHIRAVDGIFHVLRAFEDPDIIHVDDTVDPVRDLEVIGEELRLKDMEFMERKVEDLEKAMKRSNDKQLKIEHECCDKVKAWLQEGKDIRLGDWKAAEVEILNTFQLLTAKPVVYLVNMNERDYQRKKNKFLPKIHAWVQEHGGEPIIPFSCVLESKLADMPEDEAKKYCEENKLQSALPKIIKTGFAAINLIYFFTAGPDEVKCWQIRRQTKAPQAAGAIHTDFERGFICAEVMKFDDLKELGTETAVKAAGKYRQEGKTYVVQDADIIFFKFNVSGGGKK*	AAF02843.1	Select seq gb|AAF02843.1| Similar to GTP-binding protein [Arabidopsis thaliana]	1e-91	0.0835263	1.07818	0.733523
MeanDiurnalRange	Exon	g35014	MGSSQAAVSFLTNLARVAFGLGASATILNSALYTVDGGQRAVLFDRFRGVLDETVGEGTHFLVPWLQKPYIFDIRTRPHTFSSISGTKDLQMVNLTLRVLSRPIEPSLPTIFKTLGLEYDEKVLPSIGNEVLKAVVAQFNADQLLTERPHVSALVRESLIRRAKDFNIVLDDVAITHLSYGAEFSKAVEQKQVAQQEAERSKFIVAKAEQERRAAIIRAEGESESAKLISDATAAAGMGLIELRRIEASREIASTLAKTPNVAYLPGGNNMLLGLNPSLTPGRGGGGGGGGGGGG*	AT5G49350.1	RING/U-box superfamily of E3 ubiquitin ligases	4e-90	0.0730596	1.13632	0.700502
MeanDiurnalRange	Intron	g37410	MGSLHMFLNNSVSPAADLPQLFKLEKGRYFVRANARKISASLNLDLQAPASANLEGKLGFGGSKEVIDMERSVLVGTYARAPVVLSSGKGCKLYDVEGREYVDMTSGIAVNALGHGDPEWVKAVVEQANVLTHVSNVYYSIPQVELAKRLVECSFADRVFFSNSGTEANEAAIKFARKFQRFSQPDDKHPATEFISFSNSFHGRTMGALALTSKENYRSPFEPVMPGVTFLEYGNIQTAKDAIKRGKTAAVFVEPIQGEGGIYSATKEFLQSLRNACNDAGALLVFDEVQCGLGRTGYLWAHESYGVTPDMMTLAKPLAGGLPIGAVLVTERVAAVINSGDHGSTFAGGPLVCNAALTVLNKISKPGFLVSVSKKGKYLKKLLSQKLGGNPHVKEIRGL…	NP_178175.1	HOPW1-1-interacting 1 [Arabidopsis thaliana]	0	0.0536476	1.27045	0.70173
MeanDiurnalRange	Intron	g37486	MKKLMSLGSHDNTTTSYNRITKLNTDNELRLPVPKGRLPISVGEECQRYIVPLKLLAEPEFQELLKQSYDEELETKIEGPIKLSCTIQRFEQEEEYVLCSEGNDRGSGSVVRRTTRQTSSAMADPEKLMTKGDKLTKLTLTRWSADWRSATQLYEQAAVGFRLAKDYEKSKIAFEKASKGQEMLSSPWDAAKHMESAASMAKELGCWNEVADFFRTASKLYIECGRSQPAADALAKGARLLEDASSDEAIQMYTDACSILEEDGKEQMAFDLYRAATSVYIKLERYADAATFLLRWGLAADQCNAVHSQCKAYLSAIIVYLYADDFKQAQKCYNDCSQIEAFLGSDQNRCATKLLSAYEEGDIEEIKRVAHSSIVSNLDHMIIRIARKLPTGDVSALKA…	OAO99041.1	GSNAP	2e-157	0.0721442	1.1418	0.744858
MeanDiurnalRange	Intron	g37915	MPFDKETLKLRRLEGGGGRGGEGGGGGGGGGGGGGGGGEWEGRKKGGEGRRGGGGGGGGGGGGGGFLGVGGGGGWGGFWWGGGGLGGVFFFFGFLMGGGGGGGGWGGGGGEGNGGGIKFFIFGGLGGVFWLLGEGILGWGGLGGGGVVFWGVLGVFVFFGGGGGGGGGGLVGGLGWFGGGGYFGGVNIFGGVGGGGGVGDWILLGGGGGGGGVGWGGGSWFFGGGGNNLGGGGYWFFLLGVVGGGGVGGGWGGLGWGGGGGFFEGVFFFFWVGFWGGGGGVGGGGGVGGLGGGGGGGGGGGGGGWGGGGGGGGWGGGGGLGGGGGGGGGGGGGGGGGGGGGGLGGGGGGGGGGGGVGGGGGGGGGGGGGGGGGVGGGGGGGGVWGGGCGGGVGGGGWGF…	AT4G01985.1	protein phosphatase 2A (PP2A) regulatory subunit family	3.9e-59	0.0790146	1.10229	0.705095
MeanDiurnalRange	Intron	g38411	MSDRKRLGYYIKCSTGTILRIESKYANFSQTPNTSPASSEKSFDLNEEAISEEDSSAVDIAATDGGEEDEAANSGNSLKNNTTTVEGSEGTTIARQYVRSKMPRLRWTPDLHLAFIHAVEKLGGQERATPKLVLQMMNVRGLSIAHVKSHLQMYRSKKLDESGQVLSHTSRAVQGIDHFPEMFYQRMGGPHHQHYRMDSHSPFLRNKNGHDPKPHVHSLFKSPLSQQPFDFKISSSRHQEWAFNQNAAVRPMSLSTKDHLQGLFRSTSNHDIIFRNGNDKPSTSNLLFDVRNANTGIGPIRHSHFLEEKKWPPLEMICNQGKDRRIPATINAWTATASMQPLANHIQRHPPMCVNEILTMQPSVWSTNRLQRSSLENQPKPVQGHNEAEYLGSDHADHH…	NP_181364.2	myb-like HTH transcriptional regulator family protein	3e-37	0.0684308	1.16475	0.737819
MeanDiurnalRange	Exon	g38661	MSALAVHMKDDSVKARGDSLWGTKVIYEDDLVRCGYYKRIGHVWRNCKERGGRDAQGTGDEVRDPPSTPKTAITDSLHQVNGLSQGDQPRVNNEAGSNRAALNVDNDVADRSSAKDVTPSLGSASKHGPTTMEGGLYGLNCWKAKDALEAVDKVLSHGSDNEDGGESVRGDETRVVSSLDGGG*	AT5G49350.1	RING/U-box superfamily of E3 ubiquitin ligases	1.2e-43	0.0713523	1.14659	0.71022
MeanDiurnalRange	Intron	g38664	MASLLSPYTPSTRLPVALPQSVSSPRDSIPSSRQRFRLPRKSFYVVACSPPKALPTTEQEILEAVAQTDGNREKNLPAVRTYENDLARLTLIGDVVFQQALTAAAADGGEAADEHIASGMPTMVVETIFPGPSEENSTVSTRLFLPARKVKEKAKKLRYALTPDILSSNASKNILAMTFRQVVLHHIWSFELALFSPGTERNMGDLENPREVPAFFTLSSSDERVLSVLAEAVCMSALEDTEKDFLGKSLVKANVRDAKMKNQWWTSSTYSKLERFGGPEFSAWTREYIPAYRLQIDADKLKDVKFDGWKKSTDNRWEALLTHSQMVGLANILDMYYEDVYTLPDKQLLCGVVKDFTNLSLNKERSLWKLLSIILPSGVIIFSIGVLAQLHWPHMFRKR…	NP_973929.2	deneddylase	2e-174	0.0838288	1.07661	0.688242
MeanDiurnalRange	Upstream SNP (200bp)	g51190	MPTPNLSAAEKLPIKRYCLRAATFYQSFVLISAVSGPTKEITAPSSISRGKFNHRLIQARSCLNLSSRCSLCANGIRDPMALQESLAKFKQQQEKCQSTLTSIPRAGASKATHKATPASTSSPVPARAPATPVKFSNDTERLQHINSIRKAPVGAQIKRVLDILLETRLAHTPEQINEACYVDVNANKAVFDSLRNNPKVYYDGKCFSYKSKHDLRDKSQLLVLIRKFPEGIAIIDLKDAYPTVMEDLQALKAAGQVWLLSNFDSQEDIAYPNDPRVLIKVDDDLKQLFRGIELPRDMVDIEKDLQKNGMKPATNTAKRRAMAQLHGAGSKPKPKKKLREISKRTKLTNAHLPELFQHLNVPDT*	NP_193766.1	Transcription initiation factor TFIIE, beta subunit	1e-119	0.0402966	1.39473	0.748868
MeanDiurnalRange	Intron	g51191	MVFDLLCLWVSVSCGGFYMEATIAVQEKNEHWVEESSGGNTSSPNSRNQIADPVVYKLVRVEGDGRLVPATDDEVMEVEDLLENEKADFPVVVDTRQAEDPICNGGIISVETTLEGSEGFAQSEKKEVDAEKLNARLEYIGGMLRKVKQEEKLRLSCESADCSSDYMNLDGKCSDQHENLPTSDEKLQSENTLLEPLPLAPARLNHSDANESGSMETCSKPKDGPINNGSSASAVSTGLKPDFSRLKGEICLDNLTTRELHETFKATFGRETSVKDKMWLKRRIAMGLTNSCDVSTTTFIIRDKTLVRKVEESGRNTDGSVNMGQNVVKDNSKESPSSPTNQMEDRKLVSGKRLRKPEVEYDCNIEDNQTEQGAVKRVRKPTRRYIEELSEVDSRECTG…	NP_974133.1	TRF-like 6 [Arabidopsis thaliana]	2e-127	0.00864171	2.0634	0.804053

## Sheet: Supplemental Table 8
Supplementary Table 1: Metadata for the 35 rewarewa populations included in the population genomics study. Exact locations of sampling sites (e.g. latitudes and longitudes) are kept anonymous to protect valuable indigenous assets as agreed with the Māori landowners who granted access to their land for sampling. Ownership identifies if samples were taken from private, or public (council or Departm…
Population Code	Region	Ownership	Date Collected	Voucher	Total	Mapped	Read pairs
BI	Northland	Private	25/11/2018	CHR 658348	1151023244	0.9041	631913181
BP	Manawatū- Whanganui	Private	19/04/2018	CHR 652118	902297503	0.9303	481605810
CR	Gisbourne	Private	2018-03-05	CHR 652125	937075610	0.9764	476556471
DU	Marlborough	Private	25/05/2018	CHR 658319	1058079230	0.9916	529746088
GB	Manawatū- Whanganui	Private	19/04/2018	CHR 652119	813647408	0.9595	420815209
GS	Auckland	Private	16/04/2018	CHR 658309	786639385	0.982	397627990
HH	Gisbourne	Private	2018-02-05	CHR 652124	976019157	0.9382	516268775
K	Marlborough	DOC	2018-10-04	CHR 652120	813925979	0.9877	408937293
LB	Wellington	Council	20/04/2018	CHR 652128	677141269	0.9795	343216244
MB	Manawatū- Whanganui	Private	24/10/2018	CHR 658303	1020588600	0.9136	554470344
MG	Hawke's Bay	DOC	18/04/2018	CHR 652115	768062745	0.9616	396363696
MP	Hawke's Bay	DOC	2018-04-05	CHR 652126	753138480	0.9745	383719498
MS	Hawke's Bay	DOC	2018-04-05	CHR 652127	620962788	0.9715	316995716
NP	Taranaki	DOC	2018-07-12	CHR 658333	932992105	0.7925	585466463
OM	Taranaki	DOC	2018-07-12	CHR 658334	991038199	0.9274	530816938
OP	Hawke's Bay	DOC	17/04/2018	CHR 652116	737486263	0.9744	375354833
PB	Waikato	Private	2018-12-05	CHR 658312	756506638	0.9678	387879669
PI	Waikato	Private	2018-11-05	CHR 658313	643800862	0.9595	333174599
PN	Northland	Private	26/11/2018	CHR658345	1004389044	0.9406	529629268
PP	Wellington	DOC	23/10/2018	CHR 658304	888144893	0.9811	449557243
PU	Manawatū- Whanganui	DOC	2018-10-05	CHR 658315	707700331	0.9197	382271678
Rpar	Bay of Plenty	Private	2017-03-10	No voucher	689801889	0.9449	362466972
Rmim	Bay of Plenty	Private	2017-03-10	No voucher	717511029	0.9458	376752869
Rwai	Hawke's Bay	Private	2017-04-10	No voucher	731526744	0.9358	388206527
Roka	Bay of Plenty	Private	2017-05-10	No voucher	595948003	0.9298	318182272
RP	Auckland	Council	14/05/2018	CHR 658310	940048773	0.9464	493444251
RT	Bay of Plenty	DOC	20/03/2019	CHR 658372	960769362	0.9752	489018912
T	Marlborough	DOC	2018-12-04	CHR 652121	752280180	0.9795	381204479
TR	Manawatū- Whanganui	DOC	25/10/2018	CHR 658302	844767575	0.8	524725897
TS	Gisbourne	Private	2018-02-05	CHR 652123	657754887	0.9174	356101320
WA	Waikato	DOC	2018-11-05	CHR 658314	724039523	0.9685	371226911
WE	Auckland	Council	13/05/2018	CHR 658311	824358607	0.9603	426358543
WN	Northland	DOC	17/11/2018	CHR 658381	826974199	0.9654	425410125
WP	Marlborough	DOC	2018-12-04	CHR 652122	859011276	0.974	437381550
WPI	Hawke's Bay	DOC	17/04/2018	CHR 652117	641447048	0.8895	358275792

## Sheet: Supplemental Table 9
Supplementary Table 2: environmental layers included in the gene environment association analyses.
Environmental layers covering soil characteristics, slope, temperature and rainfall were obtained from the Worldclim website (https://worldclim.org/data/ worldclim21.html, accessed 19 August 2021; Hijmans et al. 2005), http://www.worldclim.org/)
and land Environments New Zealand (LENZ; https://lris.scinfo.org.nz/, accessed 19 August 2021; Leathwick et al. 2002)
Layer	Description (if needed)	Source
Elevation		LENZ
Soil pH		LENZ
Soil Carbon		LENZ
Slope		LENZ
Soil size		LENZ
bio1	Annual mean temperature	WorldClim
bio2	Mean diurnal range (mean of monthly temperature (max temp–min temp))	WorldClim
bio3	Isothermality (Bio 2/Bio 7) (×100) [note Bio 7 = Temperature annual range (Bio 5 - Bio 6), Bio 5 = Maximum temperature of warmest month, Bio 6 = Minimum temperature of coldest month]	WorldClim
bio8	Mean temperature of wettest quarter	WorldClim
bio9	Mean temperature of driest quarter	WorldClim
bio12	Annual precipitation	WorldClim
bio15	Precipitation seasonality (coefficient of variation)	WorldClim
